# Supplementary material for: Electron and Proton Flux for Carbon Dioxide Reduction in Methanosarcina barkeri During Direct Interspecies Electron Transfer
Source: Front Microbiol. 2018 Dec 13;9:3109. doi: 10.3389/fmicb.2018.03109 (PMC6315138; doi:10.3389/fmicb.2018.03109)
Supplement: Supplementary file 1 [file Table_1.XLSX]

## Sheet: Sheet1
Supplementary Table S1. Genes that were at least 2 fold more highly transcribed in Methanosarcina barkeri cells grown via DIET with Geobacter metallireducens than in M. barkeri cells grown via HIT with Pelobacter carbinolicus
Locus ID	Annotation	abbreviation	Main role	sub role	# Transmembrane helices	evidence of surface protein	signal peptide?	average linear DIET	average log2 rpkm DIET	st dev DIET	average linear HIT	average log2 rpkm HIT	st dev HIT	DIET vs HIT fold difference
Ga0072459_11332	amino-acid N-acetyltransferase	argA	Amino acid biosynthesis	Arginine	0	no	no	407.677	8.67128	0.278935	152.803	7.25553	0.124777	2.66798
Ga0072459_113296	Arginine deiminase, [EC:3.5.3.6]		Amino acid biosynthesis	Arginine biosynthesis	0	no	no	715.847	9.48351	0.201208	224.564	7.81098	0.109305	3.18772
Ga0072459_1190	3-phosphoshikimate 1-carboxyvinyltransferase	aroA	Amino acid biosynthesis	Aromatic amino acid family	0	no	no	491.109	8.9399	0.0841657	247.788	7.95296	0.105367	1.98197
Ga0072459_1223	asparagine synthetase (glutamine-hydrolyzing)	asnB	Amino acid biosynthesis	Aspartate family	0	no	no	1375.41	10.4256	0.0326401	312.295	8.28677	0.0814842	4.4042
Ga0072459_111499	asparagine synthetase (glutamine-hydrolyzing)	asnB	Amino acid biosynthesis	Aspartate family	0	no	no	319.712	8.32063	0.144902	135.464	7.08176	0.0193658	2.36013
Ga0072459_113558	Glutamate synthase domain 1		Amino acid biosynthesis	glutamate	0	no	no	598.22	9.22453	0.138302	321.51	8.32872	0.0370026	1.86066
Ga0072459_11245	1-(5-phosphoribosyl)-5-[(5-phosphoribosylamino)methylideneamino] imidazole-4-carboxamide isomerase (EC 5.3.1.16)	hisA	Amino acid biosynthesis	Histidine family	0	no	no	946.596	9.88661	0.0634483	316.273	8.30503	0.205721	2.99297
Ga0072459_11958	phosphoribosyl-AMP cyclohydrolase (EC 3.5.4.19)	hisI	Amino acid biosynthesis	Histidine family	0	no	no	660.334	9.36705	0.194991	211.859	7.72696	0.211047	3.11686
Ga0072459_111492	Methanogen homoaconitase small subunit (EC:4.2.1.1.114	aksE	Amino acid biosynthesis	Lysine biosynthesis	0	no	no	373.22	8.54388	0.249533	136.281	7.09044	0.103761	2.73861
Ga0072459_11897	methionine adenosyltransferase (EC 2.5.1.6)	metK	Amino acid biosynthesis	Methionine	0	no	no	239.706	7.90512	0.172881	127.05	6.98926	0.082886	1.8867
Ga0072459_113829	5-methyltetrahydropteroyltriglutamate--homocysteine methyltransferase	metE	Amino acid biosynthesis	methionine	0	no	no	333.821	8.38293	0.152807	105.27	6.71795	0.0411521	3.17109
Ga0072459_112204	N-methylhydantoinase A/oxoprolinase/acetone carboxylase, beta subunit		Amino acid biosynthesis	oxoproline	0	no	no	390.563	8.60941	0.0340329	168.005	7.39236	0.0565275	2.32472
Ga0072459_111943	acetolactate synthase large subunit		Amino acid biosynthesis	Pyruvate family	0	no	no	239.01	7.90093	0.080107	103.387	6.69191	0.117767	2.31181
Ga0072459_112157	phosphoribosylanthranilate isomerase	trpF	Amino acid biosynthesis	Tryptophan	0	no	no	437.428	8.7729	0.0755963	209.773	7.71268	0.0953648	2.08525
Ga0072459_1153	prephenate dehydrogenase	tyrA2	Amino acid biosynthesis	Tyrosine biosynthesis	0	no	no	534.572	9.06224	0.109645	273.306	8.09437	0.0947864	1.95595
Ga0072459_11558	Dienelactone hydrolase		Biosynthesis of cofactors, prosthetic groups	Other	0	no	no	307.237	8.26321	0.0951615	154.43	7.2708	0.096277	1.9895
Ga0072459_113137	geranylgeranyl reductase family		Biosynthesis of cofactors, prosthetic groups, and carriers	Chlorophyl and bacteriochlorophyl	0	no	no	306.276	8.25869	0.106515	91.6	6.51728	0.0465388	3.34363
Ga0072459_113396	coenzyme F390 synthetase		Biosynthesis of cofactors, prosthetic groups, and carriers	F39 biosynthesis	0	no	no	821.197	9.68158	0.11002	392.615	8.61697	0.124838	2.09161
Ga0072459_112809	Predicted Fe-Mo cluster-binding protein, NifX family	nifX	Biosynthesis of cofactors, prosthetic groups, and carriers	Fe-Mo cofactor	0	no	no	1885.92	10.8811	0.399018	257.312	8.00737	0.0474453	7.3293
Ga0072459_11927	Iron-regulated ABC transporter ATPase subunit SufC	sufC	Biosynthesis of cofactors, prosthetic groups, and carriers	FeS assembly	0	no	no	594.602	9.21578	0.0338356	320.246	8.32304	0.0742095	1.8567
Ga0072459_113113	7-cyano-7-deazaguanine synthase	queC	Biosynthesis of cofactors, prosthetic groups, and carriers	Folate	0	no	no	665.371	9.37802	0.121963	168.129	7.39343	0.118879	3.95749
Ga0072459_111442	Alkaline phosphatase (EC 3.1.3.1)	phoA	Biosynthesis of cofactors, prosthetic groups, and carriers	Folate biosynthesis	1	no	no	210.141	7.71521	0.0369954	113.514	6.82672	0.125763	1.85124
Ga0072459_111182	cobalt transport protein CbiM	cbiM2	Biosynthesis of cofactors, prosthetic groups, and carriers	Heme, porphyrin, and cobalamin	6	no	no	417.525	8.70572	0.255335	148.422	7.21356	0.040572	2.81309
Ga0072459_111819	cobaltochelatase CobN subunit (EC 6.6.1.2)	cobN	Biosynthesis of cofactors, prosthetic groups, and carriers	Heme, porphyrin, and cobalamin	2	no	no	335.873	8.39177	0.0732557	183.375	7.51865	0.0906138	1.83162
Ga0072459_112598	Adenosylcobinamide hydrolase	cbiZ	Biosynthesis of cofactors, prosthetic groups, and carriers	Heme, porphyrin, and cobalamin	0	no	no	101.949	6.6717	0.163305	32.2478	5.01113	0.194061	3.16143
Ga0072459_111490	Predicted Fe-Mo cluster-binding protein, NifX family	nifX	Biosynthesis of cofactors, prosthetic groups, and carriers	iron-molybdenum cofactor biosynthesis	0	no	no	908.74	9.82772	0.143263	208.68	7.70515	0.152224	4.3547
Ga0072459_112810	Predicted Fe-Mo cluster-binding protein, NifX family	nifX	Biosynthesis of cofactors, prosthetic groups, and carriers	iron-molybdenum cofactor biosynthesis	0	no	no	1621.09	10.6627	0.605726	415.399	8.69835	0.116136	3.90249
Ga0072459_113449	Nicotianamine synthase protein		Biosynthesis of cofactors, prosthetic groups, and carriers	Nicotinanamine biosynthesis	0	no	no	245.545	7.93984	0.0605768	132.406	7.04883	0.0622626	1.85448
Ga0072459_112965	4'-phosphopantetheinyl transferase		Biosynthesis of cofactors, prosthetic groups, and carriers	panthothenate and CoA biosynthesis	0	no	no	480.243	8.90762	0.0780369	247.433	7.9509	0.0556684	1.9409
Ga0072459_11452	porphobilinogen synthase	hemB	Biosynthesis of cofactors, prosthetic groups, and carriers	Porphyrin	0	no	no	548.834	9.10023	0.0923004	290.974	8.18475	0.0643835	1.8862
Ga0072459_112974	nicotinamide-nucleotide adenylyltransferase	nadM	Biosynthesis of cofactors, prosthetic groups, and carriers	Pyridine nucleotides	0	no	no	1038.74	10.0206	0.286195	220.533	7.78485	0.107466	4.71015
Ga0072459_112576	homospermidine synthase (EC 2.5.1.44)		Biosynthesis of cofactors, prosthetic groups, and carriers	Pyridine, tropane, piperidine biosynthesis	0	no	no	369.323	8.52874	0.155466	187.135	7.54793	0.0769352	1.97357
Ga0072459_11465	3,4-dihydroxy-2-butanone 4-phosphate synthase	ribB	Biosynthesis of cofactors, prosthetic groups, and carriers	riboflavin biosynthesis	0	no	no	351.385	8.45691	0.22148	178.232	7.47761	0.0365473	1.9715
Ga0072459_112685	FMN adenylyltransferase	ribL	Biosynthesis of cofactors, prosthetic groups, and carriers	Riboflavin, FMN, and FAD	0	no	no	492.709	8.94459	0.190765	204.049	7.67277	0.17601	2.41466
Ga0072459_112687	6,7-dimethyl-8-ribityllumazine synthase	ribH	Biosynthesis of cofactors, prosthetic groups, and carriers	Riboflavin, FMN, and FAD	0	no	no	483.933	8.91866	0.0968085	203.788	7.67092	0.0497193	2.37469
Ga0072459_11156	Terpenoid cyclases/protein prenyltransferase alpha-alpha toroid		Biosynthesis of cofactors, prosthetic groups, and carriers	terpenoids	0	no	no	305.118	8.25322	0.0868636	127.883	6.99868	0.0972484	2.38592
Ga0072459_111624	squalene-hopene/tetraprenyl-beta-curcumene cyclase	sch	Biosynthesis of cofactors, prosthetic groups, and carriers	terpenoids	0	no	no	241.87	7.91809	0.109387	129.839	7.02058	0.0710313	1.86285
Ga0072459_11546	beta-ribofuranosylaminobenzene 5'-phosphate synthase		Biosynthesis of cofactors, prosthetic groups, and carriers	tetrahydromethanopterin	0	no	no	569.329	9.15312	0.104384	298.278	8.22051	0.0528642	1.90872
Ga0072459_113297	4-hydroxybenzoate polyprenyltransferase (EC 2.5.1.39)	ubiA	Biosynthesis of cofactors, prosthetic groups, and carriers	Ubiquinone and other terpenoid-quinone biosynthesis	7	no	no	565.102	9.14237	0.0311995	144.552	7.17544	0.135252	3.90935
Ga0072459_113229	Protein-S-isoprenylcysteine O-methyltransferase Ste14		Biosynthesis of cofactors, prosthetic groups, and carriers	Ubiquinone and other terpenoid-quinone biosynthesis	6	no	no	164.087	7.35832	0.224241	79.5485	6.31376	0.152833	2.06273
Ga0072459_111453	ubiquinone biosynthesis protein	ubiB	Biosynthesis of cofactors, prosthetic groups, and carriers	Ubiquinone and other terpenoid-quinone biosynthesis	2	no	no	252.226	7.97857	0.0998174	123.34	6.94649	0.0496611	2.04497
Ga0072459_111147	ubiquinone biosynthesis protein	ubiB	Biosynthesis of cofactors, prosthetic groups, and carriers	Ubiquinone and other terpenoid-quinone biosynthesis	1	no	no	482.149	8.91334	0.0317119	208.88	7.70653	0.195481	2.30826
Ga0072459_113351	Ubiquinone/menaquinone biosynthesis C-methylase UbiE	ubiE	Biosynthesis of cofactors, prosthetic groups, and carriers	Ubiquinone and other terpenoid-quinone biosynthesis	0	no	no	299.668	8.22722	0.106009	108.695	6.76415	0.0752952	2.75696
Ga0072459_11983	Ubiquinone/menaquinone biosynthesis C-methylase UbiE	ubiE	Biosynthesis of cofactors, prosthetic groups, and carriers	Ubiquinone and other terpenoid-quinone biosynthesis	0	no	no	317.883	8.31235	0.190159	129.583	7.01773	0.0850981	2.45313
Ga0072459_112001	Ubiquinone/menaquinone biosynthesis C-methylase UbiE	ubiE	Biosynthesis of cofactors, prosthetic groups, and carriers	Ubiquinone and other terpenoid-quinone biosynthesis	0	no	no	509.522	8.993	0.198367	126.426	6.98216	0.0566454	4.03018
Ga0072459_11988	UbiE/COQ5 methyltransferase	ubiE	Biosynthesis of cofactors, prosthetic groups, and carriers	Ubiquinone and other terpenoid-quinone biosynthesis	0	no	no	222.456	7.79738	0.129003	121.469	6.92444	0.152019	1.83139
Ga0072459_113640	UbiE/COQ5 methyltransferase	ubiE	Biosynthesis of cofactors, prosthetic groups, and carriers	Ubiquinone and other terpenoid-quinone biosynthesis	0	no	no	289.413	8.17698	0.0290464	163.231	7.35077	0.142572	1.77302
Ga0072459_11322	UbiE/COQ5 methyltransferase	ubiE	Biosynthesis of cofactors, prosthetic groups, and carriers	Ubiquinone and other terpenoid-quinone biosynthesis	0	no	no	420.06	8.71445	0.0841211	200.535	7.64771	0.0361565	2.0947
Ga0072459_11398	UbiE/COQ5 methyltransferase	ubiE	Biosynthesis of cofactors, prosthetic groups, and carriers	Ubiquinone and other terpenoid-quinone biosynthesis	0	no	no	244.892	7.936	0.154777	106.799	6.73876	0.180553	2.293
Ga0072459_11572	Phenylacrylic acid decarboxylase UbiD	ubiD	Biosynthesis of cofactors, prosthetic groups, and carriers	Ubiquinone and other terpenoid-quinone biosynthesis	0	no	no	209.394	7.71007	0.117087	103.644	6.69549	0.0773093	2.02032
Ga0072459_113124	4-hydroxybenzoate synthetase (chorismate-pyruvate lyase)		Biosynthesis of cofactors, prosthetic groups, and carriers	Ubiquinone and other terpenoid-quinone biosynthesis	0	no	no	429.301	8.74584	0.111954	117.472	6.87618	0.0398834	3.65449
Ga0072459_111962	Lysylphosphatidylglycerol synthetase/glycosyltransferase AglD		Cell envelope	Biosynthesis and degradation of surface polysaccharides and lipopolysaccharides	10	no	no	173.303	7.43715	0.125574	95.9695	6.5845	0.0552759	1.80581
Ga0072459_111565	Lysylphosphatidylglycerol synthetase/glycosyltransferase AglD		Cell envelope	Biosynthesis and degradation of surface polysaccharides and lipopolysaccharides	5	no	no	132.235	7.04696	0.101345	72.732	6.18452	0.133285	1.81811
Ga0072459_111737	large conductance mechanosensitive channel protein	mscL	Cellular processes	Adaptations to atypical conditions	3	no	no	84.664	6.40368	0.350138	42.5388	5.41071	0.152091	1.99028
Ga0072459_112677	mechanosensitive ion channel protein with transmembrane	mscS	Cellular processes	Adaptations to atypical conditions	3	no	no	421.519	8.71945	0.0364295	207.588	7.69758	0.126174	2.03055
Ga0072459_112063	Peptidoglycan/LPS O-acetylase OafA/YrhL, contains acyltransferase and SGNH-hydrolase domains		Cell envelope	Biosynthesis and degradation of murein sacculus and peptidoglycan	9	no	no	112.143	6.80919	0.0939941	61.0335	5.93153	0.0409535	1.8374
Ga0072459_1219	Membrane protein involved in the export of O-antigen and teichoic acid	epsK	Cell envelope	Biosynthesis and degradation of surface polysaccharides and lipopolysaccharides	14	no	no	937.324	9.8724	0.0444174	288.445	8.17215	0.0590436	3.24957
Ga0072459_113382	Predicted membrane-bound mannosyltransferase/ transmembrane protein	glycosyltransferase	Cell envelope	Biosynthesis and degradation of surface polysaccharides and lipopolysaccharides	11	no	no	426.154	8.73523	0.0876518	160.718	7.32838	0.138616	2.65157
Ga0072459_112445	Lysylphosphatidylglycerol synthase		Cell envelope	Biosynthesis and degradation of surface polysaccharides and lipopolysaccharides	7	no	no	181.342	7.50257	0.240905	88.353	6.46521	0.170059	2.05247
Ga0072459_125	Concanavalin A-like lectin/glucanases superfamily with PKD domain with signal peptide		Cell envelope	Biosynthesis and degradation of surface polysaccharides and lipopolysaccharides	1	pfam13385	no	1161.64	10.1819	0.0886714	319.668	8.32043	0.0662826	3.63389
Ga0072459_124	Concanavalin A-like lectin/glucanases superfamily with PKD domain with signal peptide		Cell envelope	Biosynthesis and degradation of surface polysaccharides and lipopolysaccharides	1	pfam13385	yes	784.734	9.61606	0.12288	216.407	7.7576	0.0974789	3.6262
Ga0072459_1210	PKD repeat-containing protein		Cell envelope	Biosynthesis and degradation of surface polysaccharides and lipopolysaccharides	1	pfam00801-PKD repeat, beta propeller repeat,	yes	705.731	9.46298	0.0374712	207.42	7.69641	0.0919474	3.40242
Ga0072459_1213	UDP-N-acetylglucosamine 2-epimerase, [EC:5.1.3.14]	wecB	Cell envelope	Biosynthesis and degradation of surface polysaccharides and lipopolysaccharides	0	no	no	1112.01	10.1189	0.0720325	443.543	8.79293	0.0964004	2.5071
Ga0072459_112746	glucose-1-phosphate thymidylyltransferase		Cell envelope	Biosynthesis and degradation of surface polysaccharides and lipopolysaccharides	0	no	no	358.543	8.486	0.107774	194.902	7.60661	0.115146	1.8396
Ga0072459_113014	mannose-1-phosphate guanylyltransferase		Cell envelope	Biosynthesis and degradation of surface polysaccharides and lipopolysaccharides	0	no	no	374.306	8.54807	0.203737	187.121	7.54783	0.0314579	2.00034
Ga0072459_111619	undecaprenyl diphosphate synthase	uppS	Cell envelope	Biosynthesis and degradation of surface polysaccharides and lipopolysaccharides	0	no	no	310.483	8.27837	0.168909	126.345	6.98122	0.0968822	2.45743
Ga0072459_111787	Disaggregatase-related protein		Cell envelope	Dissagregatase-related	1	pfam08480	yes	517.661	9.01586	0.0564843	198.375	7.63209	0.0642985	2.6095
Ga0072459_111810	Disaggregatase-related protein		Cell envelope	Dissagregatase-related	1	pfam08480	yes	397.557	8.63502	0.0289008	162.731	7.34635	0.121646	2.44303
Ga0072459_112513	Disaggregatase-related protein		Cell envelope	Dissagregatase-related	1	pfam08480	no	501.04	8.96878	0.187725	127.145	6.99033	0.0670702	3.9407
Ga0072459_112616	Glycosyltransferase, catalytic subunit of cellulose synthase and poly-beta-1,6-N-acetylglucosamine synthase	0	Cell envelope	Biosynthesis and degradation of surface polysaccharides and lipopolysaccharides	3	no	no	218.377	7.77068	0.159476	108.732	6.76464	0.0276332	2.00839
Ga0072459_113697	Dolichol-phosphate mannosyltransferase with transmembrane helices	0	Cell envelope	Biosynthesis and degradation of surface polysaccharides and lipopolysaccharides	2	no	no	510.624	8.99612	0.210069	187.74	7.5526	0.0620681	2.71984
Ga0072459_111564	Dolichol-phosphate mannosyltransferase with transmembrane helices	0	Cell envelope	Biosynthesis and degradation of surface polysaccharides and lipopolysaccharides	2	no	no	332.316	8.37641	0.189049	149.524	7.22423	0.188667	2.22249
Ga0072459_11803	dolichyl-phosphate beta-D-mannosyltransferase	0	Cell envelope	Biosynthesis and degradation of surface polysaccharides and lipopolysaccharides	2	no	no	187.748	7.55265	0.129892	95.5915	6.57881	0.0621967	1.96406
Ga0072459_11834	Dolichol-phosphate mannosyltransferase with transmembrane helices	0	Cell envelope	Biosynthesis and degradation of surface polysaccharides and lipopolysaccharides	2	no	no	250.563	7.96903	0.193792	117.405	6.87535	0.0387367	2.13417
Ga0072459_1216	Glycosyltransferase involved in cell wall bisynthesis	0	Cell envelope	Biosynthesis and degradation of surface polysaccharides and lipopolysaccharides	0	no	no	460.936	8.84842	0.0612447	127.805	6.9978	0.0993096	3.60656
Ga0072459_113703	Glycosyltransferase involved in cell wall bisynthesis	0	Cell envelope	Biosynthesis and degradation of surface polysaccharides and lipopolysaccharides	0	no	no	217.834	7.76709	0.0400259	117.487	6.87636	0.0881735	1.85411
Ga0072459_1214	Glycosyltransferase with DUF354 domain	0	Cell envelope	Biosynthesis and degradation of surface polysaccharides and lipopolysaccharides	0	no	no	1155.17	10.1739	0.106341	267.562	8.06373	0.171348	4.3174
Ga0072459_1211	UDP-Glycosyltransferase/glycogen phosphorylase	0	Cell envelope	Biosynthesis and degradation of surface polysaccharides and lipopolysaccharides	0	no	no	1051.76	10.0386	0.0455344	394.743	8.62477	0.128837	2.66442
Ga0072459_11577	Hexosyltransferase	glycosyltransferase	Cell envelope	Biosynthesis and degradation of surface polysaccharides and lipopolysaccharides	0	no	no	498.083	8.96024	0.100774	218.91	7.7742	0.125681	2.27528
Ga0072459_112999	Glycosyltransferase involved in cell wall bisynthesis		Cell envelope	Biosynthesis and degradation of surface polysaccharides and lipopolysaccharides	0	no	no	435.223	8.76561	0.111995	228.561	7.83644	0.0349955	1.90419
Ga0072459_111913	glycosyltransferase (group I)	0	Cell envelope	Biosynthesis and degradation of surface polysaccharides and lipopolysaccharides	0	no	no	269.448	8.07386	0.133253	140.031	7.1296	0.139468	1.9242
Ga0072459_11844	UDP-Glycosyltransferase/glycogen phosphorylase	0	Cell envelope	Biosynthesis and degradation of surface polysaccharides and lipopolysaccharides	0	no	no	341.316	8.41496	0.0901088	111.648	6.80281	0.0528094	3.05707
Ga0072459_11586	Glycosyltransferase involved in cell wall bisynthesis		Cell envelope	Biosynthesis and degradation of surface polysaccharides and lipopolysaccharides	0	no	no	306.961	8.26191	0.179617	150.712	7.23565	0.062487	2.03674
Ga0072459_113609	Glycosyltransferase involved in cell wall bisynthesis		Cell envelope	Biosynthesis and degradation of surface polysaccharides and lipopolysaccharides	0	no	no	329.71	8.36505	0.152815	176.592	7.46427	0.0259039	1.86707
Ga0072459_11585	lipopolysaccharide transport system permease protein		Cell envelope	Biosynthesis and degradation of surface polysaccharides and lipopolysaccharides	6	no	no	448.71	8.80964	0.0441788	218.582	7.77203	0.0866467	2.05283
Ga0072459_111173	ABC-type transport system, involved in lipoprotein release, permease component	0	Cell envelope	Biosynthesis and degradation of surface polysaccharides and lipopolysaccharides	4	no	no	478.317	8.90182	0.104396	199.577	7.6408	0.154062	2.39665
Ga0072459_111033	ABC-type transport system, involved in lipoprotein release, permease component (ftsX-like)	0	Cell envelope	Biosynthesis and degradation of surface polysaccharides and lipopolysaccharides	4	no	no	545.251	9.09078	0.173333	182.798	7.51411	0.103383	2.98281
Ga0072459_112059	lipoprotein-releasing system permease protein	0	Cell envelope	Biosynthesis and degradation of surface polysaccharides and lipopolysaccharides	4	no	no	438.635	8.77688	0.100196	182.783	7.51399	0.205874	2.39976
Ga0072459_111070	ABC transporter permease	0	Cell envelope	Biosynthesis and degradation of surface polysaccharides and lipopolysaccharides	4	no	no	294.773	8.20346	0.0483455	127.874	6.99858	0.11933	2.30518
Ga0072459_111066	ABC transporter permease	0	Cell envelope	Biosynthesis and degradation of surface polysaccharides and lipopolysaccharides	4	no	no	355.901	8.47533	0.0618503	173.855	7.44174	0.0640679	2.04712
Ga0072459_112269	ABC-type transport system, involved in lipoprotein release, permease component	lolC	Cell envelope	Biosynthesis and degradation of surface polysaccharides and lipopolysaccharides	4	no	no	283.473	8.14707	0.0866565	121.754	6.92783	0.0920473	2.32824
Ga0072459_111032	ABC-type lipoprotein export system, ATPase component	0	Cell envelope	Biosynthesis and degradation of surface polysaccharides and lipopolysaccharides	0	no	no	383.323	8.58242	0.20443	119.365	6.89924	0.0888841	3.21134
Ga0072459_113540	Outer membrane lipoprotein-sorting protein	lolA	Cell envelope	Biosynthesis and degradation of surface polysaccharides and lipopolysaccharides	0	PS51257	no	459.419	8.84367	0.0820234	248.319	7.95605	0.0317199	1.85012
Ga0072459_11843	Membrane protein involved in the export of O-antigen and teichoic acid	0	Cell envelope	Biosynthesis and degradation of surface polysaccharides and lipopolysaccharides	12	no	no	341.703	8.4166	0.0864291	111.5	6.8009	0.130398	3.06459
Ga0072459_113131	PGF-pre-PGF domain-containing protein	0	Cell envelope	Surface structure	1	pfam00801	yes	193.36	7.59515	0.20009	100.306	6.64827	0.0925647	1.9277
Ga0072459_11432	cell surface protein	0	Cell envelope	Surface structure	1	pfam00801; TIGR04275	no	321.817	8.3301	0.092555	130.292	7.0256	0.0357846	2.46997
Ga0072459_111281	cell surface protein	0	Cell envelope	Surface structure	1	pfam00801; TIGR04275	no	271.506	8.08484	0.0683289	140.338	7.13276	0.0907612	1.93466
Ga0072459_111046	Surface protein with DUF3344 domain	0	Cell envelope	Surface structure	1	pfam00801	yes	370.624	8.53381	0.10395	145.235	7.18224	0.061082	2.55189
Ga0072459_112892	TIGR04279 methanogen extracellular domain	0	Cell envelope	Surface structure	1	no	no	417.455	8.70548	0.0669687	147.758	7.20709	0.0355208	2.82526
Ga0072459_113569	CARDB domain protein	0	Cell envelope	Surface structures	2	pfam07705	yes	412.882	8.68958	0.0685283	158.113	7.30481	0.163137	2.61131
Ga0072459_11806	PGF-pre-PGF domain-containing protein	0	Cell envelope	Surface structures	2	pfam00801	no	234.27	7.87203	0.158961	90.2018	6.49508	0.0133345	2.59718
Ga0072459_112000	Surface layer protein B (PKD domain) with transmembrane helices	0	Cell envelope	Surface structures	2	pfam00801; TIGR03804	no	466.631	8.86614	0.0646876	166.011	7.37514	0.0445431	2.81085
Ga0072459_112318	S-layer protein	0	Cell envelope	Surface structures	2	TIGR04209; TIGR4204	no	289.167	8.17576	0.283474	79.4235	6.31149	0.0427304	3.64082
Ga0072459_111805	Fasciclin domain-containingmembrane protein	0	Cell envelope	Surface structures	1	pfam02469	no	664.392	9.37589	0.0511942	224.676	7.8117	0.108956	2.95711
Ga0072459_113595	LVIVD repeat-containing protein with quinoprotein	0	Cell envelope	Surface structures	1	pfam08309	no	347.994	8.44292	0.213649	156.412	7.28921	0.151529	2.22485
Ga0072459_126	NHL repeat-containing membrane protein with PKD domain	0	Cell envelope	Surface structures	1	pfam00801	yes	1419.17	10.4708	0.106308	368.641	8.52607	0.0818353	3.84972
Ga0072459_111884	parallel beta-helix repeat (two copies) protein	0	Cell envelope	Surface structures	1	TIGR03804	no	291.567	8.18768	0.0991503	128.624	7.00701	0.0651635	2.26682
Ga0072459_112517	PKD domain Cell surface protein with transmembrane and signal peptide	0	Cell envelope	Surface structures	1	pfam00801-PKD repeat	yes	833.542	9.70311	0.368775	286.612	8.16296	0.0831283	2.90826
Ga0072459_112062	PKD domain transmembrane protein	0	Cell envelope	Surface structures	1	pfam00801-PKD repeat	no	156.65	7.2914	0.0759701	73.7302	6.20418	0.166157	2.12464
Ga0072459_129	PKD repeat-containing protein	0	Cell envelope	Surface structures	1	pfam00801; TIGR03804; PQQ domain	yes	515.283	9.00922	0.0195939	251.989	7.97722	0.010783	2.04486
Ga0072459_112788	S-layer duplication domain protein with transmembrane and signal peptide	0	Cell envelope	Surface structures	1	pfam07752; TIGR01567	yes	266.375	8.05731	0.0167593	110.851	6.79248	0.126142	2.403
Ga0072459_112093	S-layer protein	0	Cell envelope	Surface structures	1	no	yes	218.306	7.77021	0.0408725	117.602	6.87777	0.0315904	1.85632
Ga0072459_113087	cell surface protein	0	Cell envelope	Surface structures	1	TIGR02276; WD40/YVTN	no	446.789	8.80345	0.136698	137.142	7.09953	0.0633072	3.25785
Ga0072459_111999	cell surface protein	0	Cell envelope	Surface structures	1	pfam00801, PKD domain,	no	274.281	8.09951	0.0239218	105.594	6.72238	0.0823888	2.59751
Ga0072459_113614	cell surface protein	0	Cell envelope	Surface structures	1	no	no	282.936	8.14433	0.105704	143.312	7.16302	0.0210043	1.97427
Ga0072459_112505	PKD domain surface protein with transmembrane and signal peptide	0	Cell envelope	Surface structures	1	pfam00801, TIGR03804	yes	290.064	8.18023	0.0277938	128.873	7.0098	0.0376963	2.25078
Ga0072459_113182	S-layer family duplication domain protein	0	Cell envelope	Surface structures	1	TIGR01567; pfam07752	yes	279.169	8.12499	0.192484	131.187	7.03548	0.0787391	2.12802
Ga0072459_112378	surface layer protein	0	Cell envelope	Surface structures	1	pfam00801	yes	276.025	8.10866	0.0591992	137.819	7.10663	0.0568783	2.00282
Ga0072459_11188	Putative Ig domain-containing protein		Cell envelope	Surface structures	1	pfam05345	yes	266.406	8.05748	0.189005	76.2765	6.25317	0.0403664	3.49264
Ga0072459_111617	beta propeller repeat-containing protein		Cell envelope	Surface structures	1	pfam00801; TIGR04275	no	346.945	8.43856	0.152571	127.31	6.9922	0.0995681	2.7252
Ga0072459_112331	PKD repeat-containing protein with copper binding domain		Cell envelope	Surface structures	1	pfam00801	yes	430.509	8.7499	0.169512	212.116	7.72871	0.0433479	2.02959
Ga0072459_111277	40-residue YVTN family beta-propeller repeat-containing protein	0	Cell envelope	Surface structures	0	TIGR02276	no	200.185	7.64519	0.470163	57.099	5.83539	0.184315	3.50593
Ga0072459_111696	cell surface protein	0	Cell envelope	Surface structures	0	pfam00801; pfam13229	yes	177.864	7.47463	0.0787931	62.508	5.96597	0.0525775	2.84546
Ga0072459_11462	Protein of unknown function (DUF3160)		Cell envelope	Surface structures	0	no	yes	328.913	8.36156	0.0584806	178.806	7.48226	0.0163991	1.83949
Ga0072459_111158	Nickel-dependent lactate racemase		Energy metabolism	Pyruvate family	0	no	no	350.583	8.45361	0.0839771	150.792	7.23642	0.0137451	2.32494
Ga0072459_111157	Nickel-dependent lactate racemase		Energy metabolism	Pyruvate	family	no	no	264.336	8.04623	0.0310286	138.944	7.11836	0.0439984	1.90246
Ga0072459_11435	preflagellin peptidase FlaK	flaK	Cell motility	flagella	4	no	no	367.74	8.52254	0.063117	148.637	7.21565	0.0534134	2.47408
Ga0072459_11759	flagellar protein FlaG	flaG	Cell motility	Flagella	1	no	no	436.39	8.76947	0.0935241	239.116	7.90157	0.190828	1.82501
Ga0072459_11186	Tfp pilus assembly protein PilF	pilF	Cell motility	Pili	0	no	no	473.783	8.88808	0.112063	243.147	7.92568	0.161609	1.94855
Ga0072459_112021	Tfp pilus assembly protein PilF	pilF	Cell motility	Pili	0	no	no	167.778	7.39041	0.16734	66.6295	6.05809	0.204716	2.51807
Ga0072459_113304	phosphinothricin acetyltransferase	0	Cellular processes	Antibiotic biosynthesis	0	no	no	434.034	8.76166	0.236734	232.755	7.86267	0.0980279	1.86477
Ga0072459_113785	Beta-lactamase/transpeptidase-like	0	Cellular processes	Antibiotic resistance	0	no	no	256.41	8.00231	0.338384	123.831	6.95222	0.122773	2.07066
Ga0072459_111503	Chloramphenicol O-acetyltransferase	catA	Cellular processes	Antibiotic resistance	0	no	no	19.2377	4.26587	3.47401	7.9855	2.99738	0.635413	2.40909
Ga0072459_111505	Chloramphenicol O-acetyltransferase	catA	Cellular processes	Antibiotic resistance	0	no	no	61.2743	5.93721	0.291992	27.439	4.77816	0.271566	2.23311
Ga0072459_1222	chromosome partitioning protein	parA	Cellular processes	Cell division	0	no	no	1294.05	10.3377	0.165198	344.267	8.42738	0.148973	3.75885
Ga0072459_111892	cell division cycle protein	0	Cellular processes	Cell division	0	no	no	325.688	8.34735	0.106063	151.954	7.24749	0.123145	2.14334
Ga0072459_113855	methyl-accepting chemotaxis protein	0	Cellular processes	Chemotaxis	2	no	no	282.739	8.14333	0.0987066	154.197	7.26863	0.118119	1.83362
Ga0072459_112312	CheY chemotaxis protein or a CheY-like REC (receiver) domain	cheY	Cellular processes	Chemotaxis	0	no	no	493.835	8.94789	0.118814	267.83	8.06517	0.101942	1.84384
Ga0072459_113858	two-component system, chemotaxis family, response regulator CheB	cheB	Cellular processes	Chemotaxis	0	no	no	829.619	9.6963	0.269398	108.773	6.76518	0.0880131	7.62707
Ga0072459_113830	mRNA interferase RelE/StbE	relE	Cellular processes	Defense mechanisms	0	no	no	246.762	7.94697	0.126721	127.367	6.99285	0.139491	1.93741
Ga0072459_113786	beta-lactamase class C-like protein	0	Cellular processes	Defense mechanisms	0	no	no	433.682	8.76049	0.212858	128.636	7.00715	0.106266	3.37139
Ga0072459_113285	arsenite transporter, ACR3 family	acr3	Cellular processes	Detoxification	9	no	no	686.046	9.42216	0.147256	204.552	7.67632	0.161155	3.3539
Ga0072459_11615	cadmium efflux ATPase	0	Cellular processes	Detoxification	5	no	no	540.113	9.07712	0.114207	251.713	7.97563	0.185852	2.14575
Ga0072459_11669	catalase-peroxidase	katG	Cellular processes	Detoxification	0	no	no	212.323	7.73012	0.17495	103.946	6.69969	0.0556893	2.04263
Ga0072459_113360	stress-responsive transcriptional regulator (has a transmembrane helix)	pspC	Cellular processes	Stress response	1	no	no	360.303	8.49307	0.25545	125.317	6.96944	0.168211	2.87513
Ga0072459_113562	HSP20-like chaperone	0	Cellular processes	Stress response	0	no	no	110.158	6.78343	0.221715	57.235	5.83883	0.138845	1.92466
Ga0072459_112784	Hsp20/alpha crystallin family protein	hsp20	Cellular processes	Stress response	0	no	no	371.032	8.5354	0.28659	166.243	7.37715	0.17168	2.23186
Ga0072459_112559	universal stress protein	uspA	Cellular processes	Stress response	0	no	no	543.414	9.08591	0.175281	120.13	6.90845	0.0675318	4.52357
Ga0072459_111923	Universal stress protein	uspA	Cellular processes	Stress response	0	no	no	700.937	9.45314	0.242928	241.598	7.91646	0.261237	2.90125
Ga0072459_112124	Universal stress protein	uspA	Cellular processes	Stress response	0	no	no	367.88	8.52309	0.200248	198.317	7.63166	0.153387	1.85502
Ga0072459_111842	Universal stress protein A	uspA	Cellular processes	Stress response	0	no	no	879.748	9.78095	0.100412	281.319	8.13606	0.203646	3.12722
Ga0072459_111481	V-nitrogenase iron protein subunit VnfH (EC 1.18.6.1) Fe-S cluster protein	nifH	Central intermediary metabolism	Nitrogen fixation	0	no	no	213.149	7.73572	0.19605	114.14	6.83466	0.135698	1.86743
Ga0072459_113083	Mo-nitrogenase MoFe protein subunit NifK (EC 1.18.6.1)	nifK	Central intermediary metabolism	Nitrogen fixation	0	no	no	419.852	8.71374	0.125379	232.647	7.862	0.1698	1.80467
Ga0072459_112287	polyphosphate:nucleotide phosphotransferase, PPK2 family	0	Central intermediary metabolism	Phosphorous compounds	0	no	no	638.294	9.31808	0.290823	283.096	8.14515	0.11909	2.25469
Ga0072459_113800	exopolyphosphatase / guanosine-5'-triphosphate,3'-diphosphate pyrophosphatase	ppx	Central intermediary metabolism	Phosphorus compounds	0	no	no	433.565	8.76011	0.07552	199.399	7.63952	0.109716	2.17436
Ga0072459_113262	TusA-like domain protein	tusA	Central intermediary metabolism	Sulfur metabolism	0	no	no	840.542	9.71518	0.147332	337.13	8.39716	0.317923	2.49322
Ga0072459_112041	type I restriction-modification system specificity subunit	hsdS	DNA metabolism	DNA degradation	0	no	no	533.219	9.05858	0.0415937	181.174	7.50123	0.105133	2.94314
Ga0072459_112387	DNase/tRNase domain of colicin-like bacteriocin		DNA metabolism	DNA degradation	0	no	no	240.126	7.90765	0.112562	131.183	7.03543	0.0464854	1.83047
Ga0072459_111030	5-methylcytosine-specific restriction enzyme A	0	DNA metabolism	DNA replication, recombination, and repair	0	no	no	154.238	7.26902	0.0516685	84.7137	6.40452	0.110626	1.8207
Ga0072459_113441	CRISPR-associated exonuclease Cas4	0	DNA metabolism	DNA replication, recombination, and repair	0	no	no	464.467	8.85943	0.129869	165.147	7.36761	0.106134	2.81244
Ga0072459_121	orc1/cdc6 family replication initiation protein	cdc6	DNA metabolism	DNA replication, recombination, and repair	0	no	no	1221.43	10.2544	0.0429259	289.131	8.17558	0.0922682	4.22449
Ga0072459_111879	type I restriction-modification system specificity subunit	hsdS	DNA metabolism	DNA replication, recombination, and repair	0	no	no	640.701	9.32351	0.240374	215.273	7.75002	0.190213	2.97623
Ga0072459_112783	DNA polymerase	dpo	DNA metabolism	DNA replication, recombination, and repair	0	no	no	359.083	8.48817	0.113917	94.0918	6.556	0.0500812	3.81631
Ga0072459_112016	DNA polymerase IV	dbh	DNA metabolism	DNA replication, recombination, and repair	0	no	no	243.01	7.92487	0.0419007	96.3868	6.59076	0.0500124	2.52119
Ga0072459_112416	Excinuclease ABC subunit B	uvrB	DNA metabolism	DNA replication, recombination, and repair	0	no	no	382.212	8.57823	0.0490169	200.892	7.65028	0.0954092	1.90257
Ga0072459_113319	Lhr-like helicase	lhr	DNA metabolism	DNA replication, recombination, and repair	0	no	no	394.331	8.62326	0.0657281	161.177	7.3325	0.109829	2.44657
Ga0072459_113251	single-stranded-DNA-specific exonuclease RecJ	recJ	DNA metabolism	DNA replication, recombination, and repair	0	no	no	271.806	8.08643	0.177058	115.195	6.84793	0.0702279	2.35953
Ga0072459_111226	type I restriction-modification system specificity subunit	0	DNA metabolism	DNA replication, recombination, and repair	0	no	no	308.37	8.26852	0.0531323	111.085	6.79552	0.0922286	2.77598
Ga0072459_112039	type I site-specific deoxyribonuclease	0	DNA metabolism	DNA replication, recombination, and repair	0	no	no	366.259	8.51672	0.115473	201.934	7.65774	0.0783878	1.81375
Ga0072459_111880	5-methylcytosine-specific restriction enzyme B		DNA metabolism	DNA replication, recombination, and repair	0	no	no	609.272	9.25094	0.284515	133.499	7.06068	0.185204	4.56388
Ga0072459_11367	SHS2 domain-containing protein		DNA metabolism	DNA replication, recombination, and repair	0	no	no	324.596	8.3425	0.165443	85.8947	6.4245	0.136155	3.779
Ga0072459_112359	RecA-superfamily ATPase, KaiC/GvpD/RAD55 family		DNA metabolism	DNA replication, recombination, and repair	0	no	no	249.781	7.96452	0.200773	77.6625	6.27915	0.0358433	3.21624
Ga0072459_112090	endonuclease III related protein		DNA metabolism	DNA replication, recombination, and repair	0	no	no	230.439	7.84824	0.0733699	82.6798	6.36946	0.100299	2.78713
Ga0072459_113486	methylated-DNA-[protein]-cysteine S-methyltransferase	ogt	DNA metabolism	DNA replication, recombination, and repair	0	no	no	458.304	8.84016	0.012632	178.468	7.47952	0.156442	2.568
Ga0072459_1148	endonuclease III	nth	DNA metabolism	DNA replication, recombination, and repair	0	no	no	453.688	8.82556	0.15982	181.633	7.50489	0.079967	2.49782
Ga0072459_113455	DNA-(apurinic or apyrimidinic site) lyase /endonuclease III	nth	DNA metabolism	DNA replication, recombination, and repair	0	no	no	323.948	8.33962	0.164393	167.111	7.38466	0.0940257	1.93853
Ga0072459_112388	DNA helicase HerA, contains HAS-barrel and ATPase domains	herA	DNA metabolism	DNA replication, recombination, and repair	0	no	no	229.565	7.84276	0.0722995	119.895	6.90562	0.0277596	1.91472
Ga0072459_111878	ATP-dependent DNA helicase RecG	recG	DNA metabolism	DNA replication, recombination, and repair	0	no	no	722.685	9.49722	0.235466	76.0898	6.24963	0.189531	9.4978
Ga0072459_113245	Histidine kinase-, DNA gyrase B-, and HSP90-like ATPase		DNA metabolism	DNA replication, recombination, and repair	0	no	no	419.687	8.71317	0.433922	61.0593	5.93214	0.0767826	6.87343
Ga0072459_1193	Restriction endonuclease Mrr	mrr	DNA metabolism	DNA replication, recombination, and repair	0	no	no	474.725	8.89095	0.0126309	238.491	7.89779	0.0676958	1.99054
Ga0072459_11502	replication factor A1		DNA metabolism	DNA replication, recombination, and repair	0	no	no	357.435	8.48154	0.0476841	183.011	7.51578	0.0608284	1.95309
Ga0072459_112413	Excinuclease ABC subunit A	uvrA	DNA metabolism	DNA replication, recombination, and repair	0	no	no	299.494	8.22638	0.0356986	153.719	7.26415	0.0367059	1.94833
Ga0072459_11597	DNA repair exonuclease SbcCD nuclease subunit	sbcCD	DNA metabolism	DNA replication, recombination, and repair	0	no	no	474.28	8.8896	0.142486	260.18	8.02337	0.115742	1.82289
Ga0072459_113317	ATP-dependent helicase Lhr and Lhr-like helicase	lhr	DNA metabolism	DNA replication, recombination, and repair	0	no	no	211.291	7.72309	0.351881	116.696	6.86661	0.140334	1.81061
Ga0072459_11681	acetyl-CoA decarbonylase/synthase alpha subunit	cdhA2	Energy metabolism	acetyl-CoA pathway	0	no	no	620.431	9.27713	0.244473	261.016	8.02799	0.066686	2.37698
Ga0072459_11679	acetyl-CoA decarbonylase/synthase beta subunit	cdhC2	Energy metabolism	acetyl-CoA pathway	0	no	no	459.777	8.84479	0.308642	140.71	7.13658	0.10156	3.26755
Ga0072459_11680	acetyl-CoA decarbonylase/synthase epsilon subunit	cdhB	Energy metabolism	acetyl-CoA pathway	0	no	no	464.465	8.85943	0.304744	240.497	7.90988	0.0456488	1.93127
Ga0072459_111005	Acyl-CoA synthetase (NDP forming)	0	Energy metabolism	acetyl-CoA pathway	0	no	no	457.778	8.8385	0.0613298	122.879	6.94109	0.0439233	3.72544
Ga0072459_113586	L-lysine 2,3-aminomutase	kamA	Energy metabolism	Amino acid degradation	0	no	no	468.475	8.87183	0.163552	151.501	7.24319	0.112511	3.09222
Ga0072459_112985	Kynurenine formamidase (EC:3.5.1.9)	0	Energy metabolism	Amino acid degradation	0	no	no	160.958	7.33054	0.178241	81.2145	6.34367	0.224954	1.98189
Ga0072459_112110	5-oxoprolinase (ATP-hydrolysing) (EC 3.5.2.9)	0	Energy metabolism	Amino acids	0	no	no	370.801	8.5345	0.0467605	192.937	7.59199	0.0442842	1.92187
Ga0072459_111996	hydantoinase/oxoprolinase	0	Energy metabolism	Amino acids	0	no	no	321.837	8.33019	0.0557733	158.503	7.30836	0.0474033	2.03048
Ga0072459_112352	ATP synthase F0 subcomplex A subunit	atpB	Energy metabolism	ATP-proton motive force interconversion	5	no	no	464.568	8.85975	0.127509	216.795	7.76019	0.135014	2.14289
Ga0072459_112351	F-type H+-transporting ATPase subunit c, [EC:3.6.3.14] transmembrane F0 complex	atpE	Energy metabolism	ATP-proton motive force interconversion	2	no	no	693.857	9.43849	0.380251	186.638	7.5441	0.39277	3.71766
Ga0072459_112348	F-type H+-transporting ATPase subunit gamma, [EC:3.6.3.14]	atpG	Energy metabolism	ATP-proton motive force interconversion	0	no	no	397.864	8.63613	0.235062	204.41	7.67532	0.183614	1.9464
Ga0072459_11735	1,4-alpha-glucan branching enzyme	0	Energy metabolism	Carbohydrates	0	no	no	369.732	8.53034	0.112157	164.022	7.35774	0.0763042	2.25417
Ga0072459_11385	L-ascorbate metabolism protein UlaG, beta-lactamase superfamily	0	Energy metabolism	Carbohydrates	0	no	no	710.356	9.4724	0.255498	266.399	8.05745	0.0708023	2.66651
Ga0072459_112436	phosphomannomutase / phosphoglucomutase	glmM	Energy metabolism	Carbohydrates	0	no	no	585.691	9.194	0.169024	282.754	8.1434	0.138974	2.07138
Ga0072459_111850	Predicted glycosyl hydrolase, GH43/DUF377 family	0	Energy metabolism	Carbohydrates	0	no	no	276.066	8.10887	0.128196	89.9363	6.49083	0.0491175	3.06957
Ga0072459_111596	Predicted glycosyl hydrolase, GH43/DUF377 family	0	Energy metabolism	Carbohydrates	0	no	no	321.116	8.32695	0.132683	154.319	7.26977	0.0886058	2.08086
Ga0072459_1212	Six-hairpin glycosidase-like protein	0	Energy metabolism	Carbohydrates	0	no	no	887.683	9.7939	0.108731	322.63	8.33374	0.0735091	2.7514
Ga0072459_111799	Starch phosphorylasee, [EC:2.4.1.1]	0	Energy metabolism	Carbohydrates	0	no	no	456.921	8.8358	0.223911	132.371	7.04844	0.130832	3.45183
Ga0072459_11307	beta-phosphoglucomutase		Energy metabolism	Carbohydrates	0	no	no	240.768	7.9115	0.195593	68.911	6.10666	0.0995558	3.49389
Ga0072459_112748	phosphoglucosamine mutase	glmM	Energy metabolism	Carbohydrates	0	no	no	512.097	9.00027	0.159825	249.592	7.96343	0.0994753	2.05174
Ga0072459_112560	carbon-monoxide dehydrogenase, Fe-S subunit	cooF	Energy metabolism	Chemoautotrophy	0	no	no	408.811	8.67529	0.132105	126.001	6.9773	0.11665	3.24449
Ga0072459_11281	4-carboxymuconolactone decarboxylase	pcaC	Energy metabolism	degradation of aromatic compounds	0	no	no	329.109	8.36242	0.197049	135.629	7.08352	0.131229	2.42654
Ga0072459_111724	Coenzyme F(420)H(2) dehydrogenase (methanophenazine) subunit FpoJ with transmembrane	fpoJ	Energy metabolism	Electron transport	3	no	no	308.639	8.26978	0.198144	158.748	7.31059	0.084434	1.94421
Ga0072459_111722	Coenzyme F(420)H(2) dehydrogenase (methanophenazine) subunit FpoK with transmembrane	fpoK	Energy metabolism	Electron transport	2	no	no	186.355	7.54191	0.301731	83.407	6.3821	0.245405	2.23429
Ga0072459_111886	Pyrrolo-quinoline quinone beta-propeller repeat transmembrane protein	0	Energy metabolism	Electron transport	2	pfam00400	no	386.362	8.59381	0.15121	136.063	7.08813	0.165376	2.83958
Ga0072459_112787	surface protein with nitrous oxide reductase like domain	0	Energy metabolism	Electron transport	2	TIGR02276; WD40/YVTN	no	212.422	7.73079	0.0863628	69.275	6.11426	0.12939	3.06636
Ga0072459_111723	NADH dehydrogenase subunit J (EC 1.6.5.3)	0	Energy metabolism	Electron transport	2	no	no	845.468	9.72361	0.355849	456.067	8.8331	0.234846	1.85383
Ga0072459_111616	alcohol dehydrogenase (NADP+)	adh	Energy metabolism	Electron transport	1	no	no	189.483	7.56592	0.117149	105.246	6.71762	0.0581208	1.80038
Ga0072459_111371	Cupredoxin-like domain-containing membrane protein		Energy metabolism	Electron transport	1	PS51257	no	1344.39	10.3927	0.242877	185.091	7.53209	0.245051	7.26342
Ga0072459_113263	Peroxiredoxin family protein		Energy metabolism	Electron transport	1	no	no	556.253	9.1196	0.217424	144.23	7.17223	0.120694	3.8567
Ga0072459_112411	Quinonprotein alcohol dehydrogenase-like superfamily		Energy metabolism	Electron transport	1	no	no	482.333	8.91389	0.225839	164.576	7.36261	0.178405	2.93076
Ga0072459_111966	quinoprotein dehydrogenase protein		Energy metabolism	Electron transport	1	no	no	298.483	8.2215	0.0790088	143.13	7.16118	0.125728	2.0854
Ga0072459_11786	PQQ domain protein		Energy metabolism	Electron transport	1	TIGR02276; WD40/YVTN	no	172.285	7.42866	0.334198	69.4973	6.11888	0.0630897	2.47902
Ga0072459_113267	cupredoxin domain protein		Energy metabolism	Electron transport	1	no	no	242.498	7.92183	0.0448933	83.5987	6.38541	0.0652137	2.90074
Ga0072459_113212	FmdE, Molybdenum formylmethanofuran dehydrogenase operon		Energy metabolism	Electron transport	1	no	no	211.579	7.72505	0.115954	91.959	6.52292	0.0659753	2.3008
Ga0072459_112200	4Fe-4S ferredoxin	0	Energy metabolism	Electron transport	0	no	no	207.551	7.69732	0.196178	87.5715	6.45239	0.205869	2.37007
Ga0072459_112807	4Fe-4S ferredoxin-type, iron-sulpur binding domain	electron transport-ferredoxin	Energy metabolism	Electron transport	0	no	no	304.711	8.2513	0.280344	127.698	6.99659	0.139866	2.38618
Ga0072459_111785	NADP dependent oxidoreductase	0	Energy metabolism	Electron transport	0	no	no	263.162	8.03981	0.183136	124.874	6.96433	0.110794	2.10742
Ga0072459_11356	Peroxiredoxin	0	Energy metabolism	Electron transport	0	no	no	576.197	9.17042	0.127622	154.75	7.27379	0.137858	3.72342
Ga0072459_11712	PQQ like domain protein with signal peptide, lipid attachment site, and beta propeller repeat	0	Energy metabolism	Electron transport	0	PS51257	no	572.698	9.16163	0.126029	134.652	7.07309	0.186925	4.25318
Ga0072459_111631	radical SAM additional 4Fe4S-binding SPASM domain-containing protein	0	Energy metabolism	Electron transport	0	no	no	320.381	8.32364	0.1061	100.936	6.6573	0.188836	3.17409
Ga0072459_113095	small redox-active disulfide protein 2	0	Energy metabolism	Electron transport	0	no	no	84.8077	6.40612	0.239335	42.9023	5.42298	0.193006	1.97677
Ga0072459_111452	Thioredoxin with signal peptide and lipid attachment site	0	Energy metabolism	Electron transport	0	PS51257	Yes	478.738	8.90309	0.0809605	178.374	7.47876	0.141635	2.6839
Ga0072459_113306	Zinc-binding dehydrogenase	0	Energy metabolism	Electron transport	0	no	no	452.927	8.82313	0.163437	173.614	7.43974	0.174865	2.60882
Ga0072459_112971	Cytochrome b5-like heme/steroid binding domain protein	0	Energy metabolism	Electron transport	0	no	no	1266.89	10.3071	0.324048	408.498	8.67418	0.126994	3.10133
Ga0072459_111613	Iron sulphur-containing domain, CDGSH-type	0	Energy metabolism	Electron transport	0	no	no	485.104	8.92215	0.160012	107.953	6.75425	0.0753325	4.49368
Ga0072459_111681	NADH:flavin oxidoreductase	0	Energy metabolism	Electron transport	0	no	no	220.5	7.78463	0.123701	113.115	6.82165	0.00816828	1.94934
Ga0072459_113161	Nitrite and sulphite reductase 4Fe-4S domain-like	0	Energy metabolism	Electron transport	0	no	no	533.278	9.05874	0.0676013	152.671	7.25428	0.0326051	3.49299
Ga0072459_113085	nitrogenase associated protein N	nifN	Energy metabolism	Electron transport	0	no	no	490.841	8.93911	0.083952	128.715	7.00804	0.0384143	3.81339
Ga0072459_112417	Nitrogenase subunit NifH, an ATPase	nifH	Energy metabolism	Electron transport	0	no	no	361.738	8.4988	0.0639165	185.845	7.53795	0.0884111	1.94645
Ga0072459_111429	Protein with ferredoxin and flavodoxin domains	0	Energy metabolism	Electron transport	0	no	no	263.87	8.04368	0.0902105	90.0317	6.49236	0.0879311	2.93086
Ga0072459_111731	4Fe-4S binding domain-containing protein		Energy metabolism	Electron transport	0	no	no	796.295	9.63716	0.273105	137.905	7.10754	0.19881	5.77421
Ga0072459_11275	Flavodoxin		Energy metabolism	Electron transport	0	no	no	732.585	9.51685	0.184468	133.41	7.05973	0.110476	5.49122
Ga0072459_11828	NAD(P)H dehydrogenase (quinone)	wrbA	Energy metabolism	Electron transport	0	no	no	524.952	9.03604	0.151389	164.965	7.36602	0.0928221	3.18219
Ga0072459_111961	Uncharacterized protein, contains ferredoxin domain		Energy metabolism	Electron transport	0	no	no	511.65	8.99901	0.0933091	172.775	7.43275	0.0277218	2.96137
Ga0072459_11364	Fe-S-cluster containining protein		Energy metabolism	Electron transport	0	no	no	313.961	8.29444	0.0638193	107.792	6.75211	0.0618683	2.91265
Ga0072459_111253	radical SAM protein, TatD family-associated with 4Fe4S domain		Energy metabolism	Electron transport	0	no	no	285.432	8.157	0.147635	101.555	6.66612	0.0580832	2.81061
Ga0072459_113594	surface protein with Cytochrome cd1-nitrite reductase-like, haem d1 domain		Energy metabolism	Electron transport	0	pfam08309	no	208.967	7.70713	0.32634	81.5757	6.35007	0.0630093	2.56163
Ga0072459_111595	Uncharacterized Fe-S cluster-containing enzyme		Energy metabolism	Electron transport	0	no	no	351.319	8.45664	0.0707434	140.483	7.13426	0.0923796	2.50078
Ga0072459_112981	archaeoflavoprotein AfpA	afpA	Energy metabolism	Electron transport	0	no	no	490.857	8.93916	0.0774588	204.603	7.67668	0.159494	2.39907
Ga0072459_113576	Multimeric flavodoxin WrbA	wrbA	Energy metabolism	Electron transport	0	no	no	340.898	8.41319	0.118874	143.635	7.16626	0.101462	2.37336
Ga0072459_112277	Nitroreductase-like		Energy metabolism	Electron transport	0	no	no	431.211	8.75225	0.221579	197.606	7.62648	0.056589	2.18218
Ga0072459_113575	NADH-FMN oxidoreductase RutF, flavin reductase (DIM6/NTAB) family	rutF	Energy metabolism	Electron transport	0	no	no	433.814	8.76093	0.079404	203.29	7.66739	0.0295672	2.13397
Ga0072459_111366	Uncharacterized Fe-S cluster-containing enzyme, radical SAM superfamily		Energy metabolism	Electron transport	0	no	no	457.097	8.83636	0.0460999	220.429	7.78417	0.0722426	2.07367
Ga0072459_113725	Uncharacterized Fe-S cluster-containing protein		Energy metabolism	Electron transport	0	no	no	198.718	7.63458	0.114923	102.309	6.67679	0.0578555	1.94232
Ga0072459_112466	Multimeric flavodoxin WrbA	wrbA	Energy metabolism	Electron transport	0	no	no	304.513	8.25036	0.117751	163.746	7.35532	0.117503	1.85966
Ga0072459_111720	F420H2 dehydrogenase subunitM	fpoM	Energy metabolism	Electron transport	14	no	no	381.765	8.57654	0.142396	178.288	7.47807	0.0468452	2.14128
Ga0072459_111718	F420H2 dehydrogenase subunit O	fpoO	Energy metabolism	Electron transport	0	no	no	180.71	7.49753	0.125825	63.3323	5.98487	0.209543	2.85336
Ga0072459_111719	F420H2 dehydrogenase subunit N	fpoN	Energy metabolism	Electron transport	14	no	no	296.608	8.21241	0.180718	123.611	6.94967	0.0192642	2.39952
Ga0072459_111721	F420H2 dehydrogenase subunit L	fpoL	Energy metabolism	Electron transport	16	no	no	366.423	8.51737	0.0499969	241.853	7.91799	0.0951646	1.51507
Ga0072459_111722	F420H2 dehydrogenase subunit K	fpoK	Energy metabolism	Electron transport	2	no	no	304.755	8.25151	0.301731	83.407	6.3821	0.245405	3.65383
Ga0072459_111723	NADH dehydrogenase subunit J	fpoJ	Energy metabolism	Electron transport	2	no	no	845.468	9.72361	0.355849	359.452	8.48965	0.234846	2.35211
Ga0072459_111724	NADH dehydrogenase subunit J	fpoJ	Energy metabolism	Electron transport	3	no	no	411.327	8.68414	0.198144	158.748	7.31059	0.084434	2.59107
Ga0072459_111725	F420H2 dehydrogenase subunit I	fpoI	Energy metabolism	Electron transport	0	no	no	200.565	7.64792	0.198595	118.534	6.88916	0.205752	1.69204
Ga0072459_111726	F420H2 dehydrogenase subunit H	fpoH	Energy metabolism	Electron transport	8	no	no	609.301	9.25101	0.110208	292.629	8.19293	0.150124	2.08216
Ga0072459_111727	F420H2 dehydrogenase subunit D	fpoD	Energy metabolism	Electron transport	0	no	no	313.909	8.2942	0.0589826	187.792	7.55299	0.164728	1.67158
Ga0072459_111728	F420H2 dehydrogenase subunit C	fpoC	Energy metabolism	Electron transport	0	no	no	145.51	7.18497	0.305575	96.2157	6.5882	0.162076	1.51233
Ga0072459_111729	F420H2 dehydrogenase subunit B	fpoB	Energy metabolism	Electron transport	0	no	no	255.649	7.99802	0.160849	119.882	6.90547	0.0240824	2.1325
Ga0072459_111730	F420H2 dehydrogenase subunit A	fpoA	Energy metabolism	Electron transport	3	no	no	326.436	8.35065	0.196963	166.765	7.38167	0.0124166	1.95746
Ga0072459_112975	F420H2 dehydrogenase subunit F	fpoF	Energy metabolism	Electron transport	0	no	no	522.387	9.02898	0.139288	532.516	9.05668	0.0331043	0.98098
Ga0072459_113465	4Fe-4S ferredoxin-type, iron-sulphur binding domain		Energy metabolism	Electron transport	2	no	no	254.81	7.99328	0.151612	127.984	6.99982	0.096722	1.99095
Ga0072459_11222	Nitrous oxide reductase, N-terminal		Energy metabolism	Electron transport	1	pfam00801; TIGR02276	no	373.588	8.5453	0.0455065	171.593	7.42285	0.101798	2.17717
Ga0072459_11415	Cytochrome b5-like heme/steroid binding domain		Energy metabolism	Electron transport	1	no	no	222.619	7.79843	0.217107	109.296	6.77209	0.0363217	2.03685
Ga0072459_112903	Cytochrome bd-type quinol oxidase		Energy metabolism	Electron transport	9	no	no	212.932	7.73425	0.239532	100.386	6.64942	0.0746727	2.12113
Ga0072459_112441	Quinonprotein alcohol dehydrogenase-like superfamily		Energy metabolism	Electron transport	1	no	no	86.969	6.44243	0.250642	42.9795	5.42558	0.431073	2.0235
Ga0072459_112425	PQQ domain protein		Energy metabolism	Electron transport	2	TIGR02276	no	372.104	8.53956	0.124275	142.036	7.15011	0.0632776	2.61979
Ga0072459_11778	Heterodisulfide reductase A1	hdrA1	Energy metabolism	Electron transport	0	no	no	464.321	8.85898	0.120236	240.428	7.90946	0.051855	1.93123
Ga0072459_11777	Heterodisulfide reductase C1	hdrC1	Energy metabolism	Electron transport	0	no	no	639.515	9.32084	0.0922791	313.427	8.29198	0.105721	2.0404
Ga0072459_11776	Heterodisulfide reductase hdrB2	hdrB1	Energy metabolism	Electron transport	0	no	no	392.794	8.61763	0.208237	154.092	7.26765	0.111136	2.54909
Ga0072459_11492	Heterodisulfide reductase hdrD2	hdrD2	Energy metabolism	Electron transport	0	no	no	221.817	7.79322	0.107246	107.999	6.75487	0.0525237	2.05388
Ga0072459_111464	Glutamate decarboxylase, [EC:4.1.1.15]	gadB	Energy metabolism	Glutamate degradation	0	no	no	485.531	8.92342	0.115954	237.649	7.89269	0.0832483	2.04306
Ga0072459_112935	glycerol-1-phosphate dehydrogenase [NAD(P)+]	egsA	Energy metabolism	glycerophospholipid metabolism	0	no	no	593.207	9.21239	0.157703	243.776	7.92942	0.113709	2.4334
Ga0072459_112766	ADP-dependent glucokinase	pfkC	Energy metabolism	Glycolysis/Gluconeogenesis	0	no	no	330.231	8.36733	0.135991	127.873	6.99857	0.0806639	2.58249
Ga0072459_111361	Aldehyde dehydrogenase (NAD+), [EC:1.2.1.3]	0	Energy metabolism	Glycolysis/Gluconeogenesis	0	no	no	446.982	8.80407	0.197469	219.74	7.77965	0.142553	2.03415
Ga0072459_111438	phosphoenolpyruvate synthase (EC 2.7.9.2)	ppsA	Energy metabolism	Glycolysis/gluconeogenesis	0	no	no	391.738	8.61374	0.0568183	181.913	7.50711	0.143657	2.15343
Ga0072459_112438	phosphoenolpyruvate synthase (EC 2.7.9.2)	ppsA	Energy metabolism	Glycolysis/gluconeogenesis	0	no	no	371.899	8.53877	0.164845	177.611	7.47258	0.141878	2.0939
Ga0072459_112127	Phosphoglycerate kinase, [EC:2.7.2.3]	pgk	Energy metabolism	Glycolysis/Gluconeogenesis	0	no	no	297.89	8.21863	0.191408	136.071	7.08822	0.106831	2.18922
Ga0072459_112439	phosphoglyceromutase	gpml2	Energy metabolism	Glycolysis/gluconeogenesis	0	no	no	347.675	8.44159	0.0365311	134.972	7.07651	0.0448422	2.57591
Ga0072459_112838	methanophenazine-reducing hydrogenase, cytochrome B subunit	0	Energy metabolism	Methanogenesis	5	no	no	362.141	8.50041	0.0702408	144.301	7.17294	0.0230228	2.50963
Ga0072459_11702	formylmethanofuran dehydrogenase, subunit D	fwdD	Energy metabolism	Methanogenesis	0	no	no	931.635	9.86362	0.206201	349.827	8.4505	0.224865	2.66313
Ga0072459_112696	N5-methyl-tetrahydromethanopterin:coenzyme M methyltransferase subunit X	mtxX	Energy metabolism	Methanogenesis	0	no	no	423.717	8.72696	0.207732	185.29	7.53364	0.0578414	2.28678
Ga0072459_112606	methanol-specific methylcobalamin: coenzyme M methyltransferase	mtaA	Energy metabolism	Methanogenesis from methanol	0	no	no	527.493	9.04301	0.0986935	220.459	7.78437	0.0979147	2.3927
Ga0072459_112049	monomethylamine corrinoid protein	mtmC	Energy metabolism	Methanogenesis from methylamine	0	no	no	314.832	8.29844	0.0914881	128.649	7.0073	0.0971953	2.44721
Ga0072459_11486	trimethylamine corrinoid protein	mttC2	Energy metabolism	Methanogenesis from trimethylamine	0	no	no	470.156	8.87699	0.156621	254.679	7.99254	0.0767355	1.84607
Ga0072459_112048	Monomethylamine methyltransferase MtmB	mtmB	Energy metabolism	Methanogenesis from trimethylamine	0	no	no	658.804	9.3637	0.265311	182.08	7.50843	0.0959039	3.61821
Ga0072459_112697	tetrahydromethanopterin S-methyltransferase, subunit A	mtrA	Energy metabolism	Methanogenesis from trimethylamine	0	no	no	576.101	9.17018	0.125794	177.066	7.46815	0.102169	3.25359
Ga0072459_11311	methanol corrinoid protein	mtaC	Energy metabolism	Methanogenesis: Methanol	0	no	no	515.395	9.00953	0.163593	138.614	7.11493	0.156881	3.71821
Ga0072459_11310	methanol,corrinoid methyltransferase	mtaB	Energy metabolism	Methanogenesis: Methanol	0	no	no	293.817	8.19878	0.191954	123.422	6.94746	0.0495951	2.38059
Ga0072459_111179	mttC trimethylamine corrinoid protein	mttC	Energy metabolism	Methanogenesis: methylamine	1	no	no	380.599	8.57213	0.147846	112.171	6.80956	0.175366	3.39302
Ga0072459_111027	Carboxymuconolactone decarboxylase	ahpD	Energy metabolism	Other	0	no	no	211.391	7.72377	0.0921451	110.861	6.79261	0.40523	1.90681
Ga0072459_113418	phosphoribosyl 1,2-cyclic phosphate phosphodiesterase	phnP	Energy metabolism	Other	0	no	no	535.809	9.06558	0.182704	125.449	6.97096	0.190466	4.27113
Ga0072459_112355	ATP synthase subunit E	atpC	Energy metabolism	oxidative phosphorylation	0	no	no	941.148	9.87828	0.131479	236.952	7.88845	0.0769129	3.9719
Ga0072459_111984	Hydroxyacylglutathione hydrolase	0	Energy metabolism	Pyruvate family	0	no	no	544.943	9.08996	0.0691563	222.45	7.79734	0.146981	2.44973
Ga0072459_11886	indolepyruvate ferredoxin oxidoreductase beta subunit	iorB	Energy metabolism	Pyruvate family	0	no	no	309.205	8.27242	0.179341	137.931	7.10781	0.103707	2.24174
Ga0072459_112468	indolepyruvate ferredoxin oxidoreductase alpha subunit	iorA	Energy metabolism	Pyruvate family	0	no	no	564.439	9.14067	0.0506545	287.604	8.16794	0.142634	1.96256
Ga0072459_111493	homocitrate synthase NifV	nifV	Energy metabolism	Pyruvate metabolism	0	no	no	345.434	8.43227	0.213369	78.9055	6.30205	0.0500301	4.37782
Ga0072459_11825	glucan 1,4-alpha-glucosidase	0	Energy metabolism	Sugars	0	no	no	308.992	8.27143	0.0213371	155.318	7.27908	0.107048	1.98941
Ga0072459_111751	fumarase, class I alpha subunit [EC:4.2.1.2]	0	Energy metabolism	TCA cycle	0	no	no	501.517	8.97015	0.25282	111.276	6.798	0.125262	4.50697
Ga0072459_11339	aconitase subunit 1	0	Energy metabolism	TCA cycle	0	no	no	440.852	8.78415	0.146228	173.916	7.44225	0.0529217	2.53485
Ga0072459_111823	Lysophospholipase L1 or related esterase		Energy metabolism		0	PS51257	yes	398.329	8.63782	0.263806	207.159	7.6946	0.0914314	1.92282
Ga0072459_111272	Lysophospholipase L1 or related esterase		Energy metabolism		0	no	yes	180.867	7.49879	0.0707895	94.5447	6.56293	0.0397953	1.91303
Ga0072459_112323	3-oxoacyl-[acyl-carrier protein] reductase, [EC:1.1.1.100] (NAD(P) binding domain)	fabG	Fatty acid and phospholipid metabolism	Biosynthesis	0	no	no	287.01	8.16496	0.0986914	139.001	7.11895	0.178679	2.0648
Ga0072459_112322	3-oxoacyl-[acyl-carrier protein] reductase, [EC:1.1.1.100] (NAD(P) binding domain)	fabG	Fatty acid and phospholipid metabolism	Biosynthesis	0	no	no	264.067	8.04476	0.23267	137.907	7.10755	0.202905	1.91481
Ga0072459_11418	3-oxoacyl-[acyl-carrier protein] reductase, [EC:1.1.1.100] (NAD(P) binding domain)	fabG	Fatty acid and phospholipid metabolism	Biosynthesis	0	no	no	480.003	8.9069	0.179625	204.744	7.67768	0.0965607	2.3444
Ga0072459_112963	long-chain fatty-acid-CoA ligase	0	Fatty acid and phospholipid metabolism	long chain fatty acid biosynthesis	0	no	no	473.516	8.88727	0.125128	180.372	7.49483	0.100619	2.62521
Ga0072459_111020	Cyclopropane fatty-acyl-phospholipid synthase		Fatty acid and phospholipid metabolism	phopholipids	0	no	no	343.229	8.42303	0.2697	138.455	7.11327	0.191908	2.479
Ga0072459_111428	Lysophospholipase, alpha-beta hydrolase superfamily		Fatty acid and phospholipid metabolism		0	no	no	395.474	8.62744	0.0494638	176.012	7.45953	0.140551	2.24686
Ga0072459_112822	hypothetical protein		Hypothetical proteins	0	1	no	no	291.383	8.18677	0.291328	154.728	7.2736	0.138813	1.88319
Ga0072459_111038	hypothetical protein	0	Hypothetical proteins	0	0	no	no	730.69	9.51312	0.164737	153.231	7.25956	0.177383	4.76857
Ga0072459_11571	Hypothetical protein	0	Hypothetical proteins	0	0	no	no	529.162	9.04757	0.225353	142.184	7.15162	0.145073	3.72166
Ga0072459_111149	Hypothetical protein	0	Hypothetical proteins	0	0	no	no	525.665	9.038	0.391347	169.351	7.40387	0.306709	3.104
Ga0072459_11158	Hypothetical protein	0	Hypothetical proteins	0	0	no	no	199.471	7.64003	0.298405	82.7605	6.37087	0.0434317	2.41022
Ga0072459_113551	Hypothetical protein	0	Hypothetical proteins	0	0	no	no	487.832	8.93024	0.194002	218.312	7.77025	0.2355	2.23456
Ga0072459_113549	Hypothetical protein	0	Hypothetical proteins	0	0	no	no	91.1815	6.51067	0.112732	43.3508	5.43799	0.0266548	2.10334
Ga0072459_11599	Hypothetical protein	0	Hypothetical proteins	0	0	no	no	192.215	7.58658	0.0529671	93.476	6.54652	0.273453	2.0563
Ga0072459_11206	hypothetical protein	0	Hypothetical proteins	0	0	no	no	147.522	7.20479	0.0851501	72.168	6.17329	0.0416369	2.04415
Ga0072459_112405	Hypothetical protein	0	Hypothetical proteins	0	0	no	no	221.746	7.79276	0.133324	110.52	6.78817	0.111965	2.00638
Ga0072459_111798	Hypothetical protein	0	Hypothetical proteins	0	0	no	no	194.094	7.60061	0.0442926	100.773	6.65497	0.173086	1.92605
Ga0072459_11258	hypothetical protein	0	Hypothetical proteins	0	0	no	no	247.482	7.95118	0.107023	136.476	7.0925	0.0498924	1.81338
Ga0072459_11861	hypothetical protein	0	Hypothetical proteins	0	0	no	no	747.203	9.54536	0.503044	80.7077	6.33464	0.0910659	9.25813
Ga0072459_112296	hypothetical protein	0	Hypothetical proteins	0	0	no	no	453.756	8.82577	0.167799	62.0592	5.95557	0.185652	7.31166
Ga0072459_111041	hypothetical protein	0	Hypothetical proteins	0	0	no	no	1697.59	10.7293	0.270811	276.317	8.11018	0.442952	6.14364
Ga0072459_127	hypothetical protein	0	Hypothetical proteins	0	0	no	no	616.019	9.26683	0.118134	142.446	7.15427	0.15373	4.3246
Ga0072459_11348	hypothetical protein	0	Hypothetical proteins	0	0	no	no	658.402	9.36282	0.165377	161.948	7.33938	0.251874	4.06552
Ga0072459_113152	hypothetical protein	0	Hypothetical proteins	0	0	no	no	467.047	8.86743	0.207657	115.931	6.85712	0.162326	4.02867
Ga0072459_112740	hypothetical protein	0	Hypothetical proteins	0	0	no	no	642	9.32643	0.0735975	160.101	7.32284	0.138781	4.00996
Ga0072459_111422	hypothetical protein	0	Hypothetical proteins	0	0	no	no	457.656	8.83812	0.0568062	117.469	6.87614	0.232285	3.89597
Ga0072459_1221	hypothetical protein	0	Hypothetical proteins	0	0	no	no	2681.83	11.389	0.0897407	735.57	9.52272	0.085283	3.64592
Ga0072459_112053	hypothetical protein	0	Hypothetical proteins	0	0	no	no	363.013	8.50388	0.188687	114.065	6.83372	0.345074	3.1825
Ga0072459_11789	hypothetical protein	0	Hypothetical proteins	0	0	no	no	465.627	8.86303	0.15877	154.231	7.26895	0.225253	3.01902
Ga0072459_112079	hypothetical protein	0	Hypothetical proteins	0	0	no	no	381.711	8.57634	0.0681099	128.568	7.00639	0.181436	2.96894
Ga0072459_111257	hypothetical protein	0	Hypothetical proteins	0	0	no	no	246.894	7.94775	0.23797	84.619	6.40291	0.141194	2.91772
Ga0072459_111869	hypothetical protein	0	Hypothetical proteins	0	0	no	no	35.4015	5.14574	0.519912	12.3792	3.62985	0.426716	2.85975
Ga0072459_113114	hypothetical protein	0	Hypothetical proteins	0	0	no	no	277.675	8.11725	0.5408	97.7045	6.61035	0.268009	2.84198
Ga0072459_11889	hypothetical protein	0	Hypothetical proteins	0	0	no	no	179.758	7.48992	0.108562	63.6755	5.99267	0.730202	2.82304
Ga0072459_111566	hypothetical protein	0	Hypothetical proteins	0	0	no	no	29.8415	4.89925	0.7086	10.8622	3.44125	0.356339	2.74727
Ga0072459_113699	hypothetical protein	0	Hypothetical proteins	0	0	no	no	176.696	7.46512	0.151339	65.278	6.02852	0.244337	2.70682
Ga0072459_111401	hypothetical protein	0	Hypothetical proteins	0	0	no	no	154.799	7.27425	0.353032	57.641	5.84902	0.107811	2.68557
Ga0072459_11301	hypothetical protein	0	Hypothetical proteins	0	0	no	no	161.075	7.33159	0.317263	63.391	5.98621	0.233989	2.54098
Ga0072459_113541	hypothetical protein	0	Hypothetical proteins	0	0	no	no	184.912	7.53069	0.222705	73.0517	6.19085	0.0663258	2.53124
Ga0072459_111792	hypothetical protein	0	Hypothetical proteins	0	0	no	no	112.99	6.82005	0.160812	44.9958	5.49172	0.159862	2.51113
Ga0072459_111090	hypothetical protein	0	Hypothetical proteins	0	0	no	no	69.361	6.11605	0.664584	28.2858	4.822	0.508849	2.45215
Ga0072459_111166	hypothetical protein	0	Hypothetical proteins	0	0	no	no	282.559	8.14241	0.33743	115.86	6.85624	0.204316	2.4388
Ga0072459_111010	hypothetical protein	0	Hypothetical proteins	0	0	no	no	18.6865	4.22392	0.255354	7.70425	2.94565	0.782393	2.42548
Ga0072459_111655	hypothetical protein	0	Hypothetical proteins	0	0	no	no	320.485	8.32411	0.0691939	142.447	7.15428	0.0792893	2.24985
Ga0072459_111662	hypothetical protein	0	Hypothetical proteins	0	0	no	no	82.5387	6.367	0.0901577	37.3878	5.22449	0.271414	2.20764
Ga0072459_111231	hypothetical protein	0	Hypothetical proteins	0	0	no	no	76.8485	6.26395	0.291457	34.8492	5.12306	0.504965	2.20517
Ga0072459_11499	hypothetical protein	0	Hypothetical proteins	0	0	no	no	132.453	7.04934	0.148816	60.096	5.9092	0.233485	2.20402
Ga0072459_112012	hypothetical protein	0	Hypothetical proteins	0	0	no	no	326.572	8.35126	0.160586	149.276	7.22184	0.147189	2.18771
Ga0072459_113128	hypothetical protein	0	Hypothetical proteins	0	0	no	no	133.565	7.0614	0.236722	61.5547	5.9438	0.193115	2.16987
Ga0072459_111710	hypothetical protein	0	Hypothetical proteins	0	0	no	no	86.446	6.43373	0.169928	39.9558	5.32033	0.227015	2.16354
Ga0072459_112192	hypothetical protein	0	Hypothetical proteins	0	0	no	no	44.541	5.47706	0.26133	20.8008	4.37856	0.271478	2.14132
Ga0072459_113318	hypothetical protein	0	Hypothetical proteins	0	0	no	no	519.951	9.02223	0.20332	244.168	7.93173	0.127368	2.12948
Ga0072459_112861	hypothetical protein	0	Hypothetical proteins	0	0	no	no	69.7938	6.12503	0.645513	32.822	5.03659	0.398485	2.12643
Ga0072459_112470	hypothetical protein	0	Hypothetical proteins	0	0	no	no	401.651	8.6498	0.0797235	190.739	7.57546	0.0545784	2.10576
Ga0072459_111550	hypothetical protein	0	Hypothetical proteins	0	0	no	no	107.604	6.74959	0.900795	51.4703	5.68567	0.261202	2.09061
Ga0072459_112803	hypothetical protein	0	Hypothetical proteins	0	0	no	no	280.738	8.13308	0.252328	135.114	7.07804	0.11641	2.07779
Ga0072459_112240	hypothetical protein	0	Hypothetical proteins	0	0	no	no	219.378	7.77727	0.471365	107.006	6.74155	0.0230479	2.05014
Ga0072459_112703	hypothetical protein	0	Hypothetical proteins	0	0	no	no	217.466	7.76465	0.102197	106.33	6.7324	0.173828	2.04521
Ga0072459_111191	hypothetical protein	0	Hypothetical proteins	0	0	no	no	215.385	7.75077	0.26186	105.54	6.72164	0.253977	2.0408
Ga0072459_11431	hypothetical protein	0	Hypothetical proteins	0	0	no	no	62.7425	5.97137	0.40651	31.4505	4.97501	0.304103	1.99496
Ga0072459_11390	hypothetical protein	0	Hypothetical proteins	0	0	no	no	255.159	7.99525	0.278876	128.626	7.00704	0.205891	1.98373
Ga0072459_112557	hypothetical protein	0	Hypothetical proteins	0	0	no	no	259.265	8.01829	0.226306	130.975	7.03315	0.138368	1.9795
Ga0072459_111240	hypothetical protein	0	Hypothetical proteins	0	0	no	no	82.881	6.37297	0.2407	42.5968	5.41267	0.0937109	1.94571
Ga0072459_1126	hypothetical protein	0	Hypothetical proteins	0	0	no	no	404.598	8.66035	0.272778	209.265	7.70919	0.313211	1.93342
Ga0072459_112424	hypothetical protein	0	Hypothetical proteins	0	0	no	no	73.6655	6.20292	0.252705	38.3948	5.26284	0.390459	1.91863
Ga0072459_112259	hypothetical protein	0	Hypothetical proteins	0	0	no	no	386.132	8.59295	0.0512469	204.749	7.67771	0.31511	1.88588
Ga0072459_113268	hypothetical protein	0	Hypothetical proteins	0	0	no	no	43.6448	5.44774	0.11968	23.3413	4.54481	0.148786	1.86985
Ga0072459_112117	hypothetical protein	0	Hypothetical proteins	0	0	no	no	103.655	6.69565	0.386432	55.5657	5.79612	0.163446	1.86545
Ga0072459_111042	hypothetical protein	0	Hypothetical proteins	0	0	no	no	173.209	7.43637	0.219068	93.2758	6.54343	0.242622	1.85696
Ga0072459_112346	hypothetical protein	0	Hypothetical proteins	0	0	no	no	147.915	7.20862	0.159611	80.8457	6.3371	0.337939	1.82959
Ga0072459_112966	hypothetical protein	0	Hypothetical proteins	0	0	no	no	31.836	4.99259	1.00352	17.6795	4.14401	0.700793	1.80073
Ga0072459_1128	hypothetical protein	0	Hypothetical proteins	0	0	no	no	548.035	9.09813	0.119388	111.881	6.80582	0.0974445	4.89839
Ga0072459_112919	hypothetical protein	0	Hypothetical proteins	0	0	no	no	523.996	9.03341	0.0775052	125.536	6.97196	0.143128	4.17406
Ga0072459_113150	hypothetical protein	0	Hypothetical proteins	0	0	no	no	350.361	8.4527	0.239813	84.7105	6.40447	0.0966029	4.13597
Ga0072459_111865	hypothetical protein	0	Hypothetical proteins	0	0	no	no	385.007	8.58874	0.0860052	98.912	6.62807	0.126314	3.89242
Ga0072459_11758	hypothetical protein	0	Hypothetical proteins	0	0	no	no	332.984	8.37931	0.216172	114.216	6.83562	0.130475	2.91539
Ga0072459_113451	hypothetical protein	0	Hypothetical proteins	0	0	no	no	288.111	8.17048	0.0468505	108.838	6.76605	0.0268648	2.64714
Ga0072459_112656	hypothetical protein	0	Hypothetical proteins	0	0	no	no	651.455	9.34752	0.0526502	287.829	8.16907	0.134464	2.26334
Ga0072459_111806	hypothetical protein	0	Hypothetical proteins	0	0	no	no	297.233	8.21545	0.0883323	161.312	7.33371	0.102119	1.8426
Ga0072459_111255	hypothetical protein		Hypothetical proteins		0	no	no	559.097	9.12696	0.651828	20.5832	4.3634	0.329455	27.1627
Ga0072459_11490	hypothetical protein		Hypothetical proteins		0	no	no	1130.67	10.143	0.450922	54.5208	5.76873	0.10394	20.7383
Ga0072459_113770	hypothetical protein		Hypothetical proteins		0	no	no	610.082	9.25286	0.560733	29.8463	4.89948	0.105125	20.4408
Ga0072459_112304	hypothetical protein		Hypothetical proteins		0	no	no	832.658	9.70158	0.649917	42.328	5.40354	0.219738	19.6716
Ga0072459_112979	hypothetical protein		Hypothetical proteins		0	no	no	615.666	9.266	0.494854	41.5085	5.37533	0.137233	14.8323
Ga0072459_11877	hypothetical protein		Hypothetical proteins		0	no	no	685.689	9.42141	0.434613	49.763	5.637	0.242817	13.7791
Ga0072459_11657	hypothetical protein		Hypothetical proteins		0	no	no	868.113	9.76174	0.295024	71.5637	6.16116	0.282797	12.1306
Ga0072459_112626	hypothetical protein		Hypothetical proteins		0	no	no	692.485	9.43564	0.459457	65.123	6.0251	0.121726	10.6335
Ga0072459_111627	hypothetical protein		Hypothetical proteins		0	no	no	335.027	8.38813	0.226459	48.4258	5.5977	0.0776722	6.91836
Ga0072459_112894	hypothetical protein		Hypothetical proteins		0	no	no	438.68	8.77703	0.127014	69.544	6.11985	0.137708	6.30795
Ga0072459_112410	hypothetical protein		Hypothetical proteins		0	no	no	455.733	8.83205	0.159162	72.5553	6.18101	0.0465164	6.28119
Ga0072459_113452	hypothetical protein		Hypothetical proteins		0	no	no	540.839	9.07905	0.260966	97.2792	6.60406	0.132052	5.55965
Ga0072459_111558	hypothetical protein		Hypothetical proteins		0	no	no	731.307	9.51433	0.17421	139.912	7.12838	0.0724115	5.22689
Ga0072459_111513	hypothetical protein		Hypothetical proteins		0	no	no	512.867	9.00244	0.110702	102.112	6.67401	0.112666	5.02258
Ga0072459_111767	hypothetical protein		Hypothetical proteins		0	no	no	858.409	9.74552	0.00789446	174.888	7.45029	0.0648046	4.90834
Ga0072459_111227	hypothetical protein		Hypothetical proteins		0	no	no	527.443	9.04287	0.119321	117.668	6.87857	0.0455905	4.48249
Ga0072459_113863	hypothetical protein		Hypothetical proteins		0	no	no	616.294	9.26748	0.263942	143.234	7.16223	0.275133	4.3027
Ga0072459_111781	hypothetical protein		Hypothetical proteins		0	no	no	438.103	8.77513	0.0392189	123.9	6.95303	0.029613	3.53595
Ga0072459_111906	hypothetical protein		Hypothetical proteins		0	no	no	386.104	8.59284	0.0434955	120.323	6.91077	0.117467	3.2089
Ga0072459_113848	hypothetical protein		Hypothetical proteins		0	no	no	778.759	9.60503	0.163222	256.052	8.00029	0.102656	3.04141
Ga0072459_111037	hypothetical protein		Hypothetical proteins		0	no	no	624.862	9.28739	0.147805	209.469	7.71059	0.0690946	2.98308
Ga0072459_11204	hypothetical protein		Hypothetical proteins		0	no	no	394.525	8.62397	0.0360385	134.124	7.06742	0.0499906	2.9415
Ga0072459_11557	hypothetical protein		Hypothetical proteins		0	no	no	235.435	7.87918	0.0460039	90.5257	6.50026	0.0345924	2.60075
Ga0072459_112587	hypothetical protein		Hypothetical proteins		0	no	no	393.05	8.61857	0.0717134	152.06	7.2485	0.032682	2.58484
Ga0072459_11114	hypothetical protein		Hypothetical proteins		0	no	no	510.519	8.99582	0.0487903	199.23	7.63829	0.114452	2.56246
Ga0072459_113041	hypothetical protein		Hypothetical proteins		0	no	no	600.527	9.23009	0.146929	236.265	7.88426	0.137701	2.54175
Ga0072459_11239	hypothetical protein		Hypothetical proteins		0	no	no	319.226	8.31844	0.0599849	126.337	6.98113	0.0745454	2.52679
Ga0072459_11767	hypothetical protein		Hypothetical proteins		0	no	no	331.926	8.37472	0.132467	143.669	7.16661	0.0475823	2.31035
Ga0072459_111103	hypothetical protein		Hypothetical proteins		0	no	no	657.86	9.36164	0.1983	313.888	8.29411	0.0469508	2.09584
Ga0072459_111296	hypothetical protein		Hypothetical proteins		0	no	no	680.288	9.41	0.0869607	343.288	8.42327	0.0189145	1.98169
Ga0072459_113773	hypothetical protein		Hypothetical proteins		0	no	no	522.273	9.02866	0.0708408	266.548	8.05825	0.0675251	1.95939
Ga0072459_112846	hypothetical protein		Hypothetical proteins		0	no	no	485.756	8.92409	0.0956672	256.319	8.00179	0.0818813	1.89513
Ga0072459_111622	hypothetical protein		Hypothetical proteins		0	no	no	279.916	8.12885	0.12416	155.334	7.27923	0.161221	1.80202
Ga0072459_111517	Isopentenyldiphosphate isomerase	0	Lipid and fatty acid metabolism	degradation	0	no	no	419.933	8.71402	0.101745	145.572	7.18559	0.107387	2.8847
Ga0072459_112009	Transposase, Mutator family	0	Mobile and extrachromosomal elements	0	0	no	no	117.976	6.88234	0.0715132	58.0318	5.85877	0.230355	2.03295
Ga0072459_11817	CRISPR-associated protein, Cas1 family	0	Mobile and extrachromosomal elements	CRISPR	0	no	no	670.651	9.38942	0.133062	320.589	8.32458	0.178981	2.09194
Ga0072459_112917	CRISPR-associated protein, Cas2 family	0	Mobile and extrachromosomal elements	CRISPR	0	no	no	77.5217	6.27653	0.357912	35.5113	5.1502	0.166527	2.18302
Ga0072459_11203	CRISPR/Cas system CSM-associated protein Csm3, group 7 of RAMP superfamily	0	Mobile and extrachromosomal elements	CRISPR	0	no	no	160.913	7.33013	0.164761	82.1372	6.35996	0.0368102	1.95907
Ga0072459_112921	CRISPR-associated protein, Cas5h family		Mobile and extrachromosomal elements	CRISPR	0	no	no	458.091	8.83949	0.244001	86.6462	6.43707	0.0616194	5.28691
Ga0072459_11199	CRISPR-associated protein		Mobile and extrachromosomal elements	CRISPR	0	no	no	308.855	8.27078	0.115667	161.692	7.33711	0.0957317	1.91014
Ga0072459_1217	Phage integrase family protein		Mobile and extrachromosomal elements	Phage	1	no	no	596.707	9.22088	0.0200975	118.188	6.88494	0.0723782	5.04879
Ga0072459_11207	group II intron reverse transcriptase/maturase	itrA	Mobile and extrachromosomal elements	Phage	0	no	no	131.892	7.04321	0.053058	72.8282	6.18643	0.045885	1.811
Ga0072459_113130	Phage integrase family protein	0	Mobile and extrachromosomal elements	Phage	0	no	no	161.177	7.3325	0.154087	86.7855	6.43938	0.0409776	1.85719
Ga0072459_112918	CRISPR-associated protein, Cas1 family	cas1	Mobile and extrachromosomal elements	Transposons	0	no	no	406.003	8.66535	0.168837	97.406	6.60594	0.150549	4.16815
Ga0072459_113797	insertion element IS1 protein InsB	insB	Mobile and extrachromosomal elements	Transposons	0	no	no	151.124	7.23959	0.0665894	70.9993	6.14973	0.0878269	2.12853
Ga0072459_112588	insertion element IS1 protein InsB	0	Mobile and extrachromosomal elements	Transposons	0	no	no	210.499	7.71767	0.209595	101.844	6.67022	0.0974609	2.06687
Ga0072459_112004	putative transposase	0	Mobile and extrachromosomal elements	Transposons	0	no	no	65.554	6.03461	0.219417	36.2518	5.17998	0.166698	1.8083
Ga0072459_11867	Rhodopirellula transposase DDE domain-containing protein	0	Mobile and extrachromosomal elements	Transposons	0	no	no	463.5	8.85643	0.212846	58.696	5.87519	0.45544	7.89663
Ga0072459_112370	Transposase	0	Mobile and extrachromosomal elements	Transposons	0	no	no	106.3	6.732	0.236474	51.871	5.69686	0.200686	2.04931
Ga0072459_113275	Transposase	0	Mobile and extrachromosomal elements	Transposons	0	no	no	302.542	8.24099	0.0600028	144.88	7.17872	0.083721	2.08822
Ga0072459_11414	Transposase	0	Mobile and extrachromosomal elements	Transposons	0	no	no	302.542	8.24099	0.0600028	144.88	7.17872	0.083721	2.08822
Ga0072459_11866	Transposase	0	Mobile and extrachromosomal elements	Transposons	0	no	no	112.861	6.8184	0.198188	54.3227	5.76348	0.0351376	2.0776
Ga0072459_1224	Transposase	0	Mobile and extrachromosomal elements	Transposons	0	no	no	209.676	7.71202	0.0568741	112.662	6.81586	0.0663245	1.8611
Ga0072459_111714	Transposase DDE domain	0	Mobile and extrachromosomal elements	Transposons	0	no	no	228.369	7.83522	0.0864663	102.878	6.68479	0.137461	2.2198
Ga0072459_112325	Transposase DDE domain-containing protein	0	Mobile and extrachromosomal elements	Transposons	0	no	no	0.8885	-0.170556	0.618987	0.40775	-1.29424	0.914057	2.17903
Ga0072459_111241	Transposase DDE domain-containing protein	0	Mobile and extrachromosomal elements	Transposons	0	no	no	269.923	8.07641	0.0515677	135.364	7.0807	0.213213	1.99406
Ga0072459_11785	Transposase DDE domain-containing protein	0	Mobile and extrachromosomal elements	Transposons	0	no	no	1053.03	10.0403	0.0755301	392.854	8.61785	0.134964	2.68046
Ga0072459_112333	Transposase DDE domain-containing protein	0	Mobile and extrachromosomal elements	Transposons	0	no	no	333.894	8.38325	0.0775749	136.451	7.09224	0.23268	2.44699
Ga0072459_11915	Transposase IS66 family protein	0	Mobile and extrachromosomal elements	Transposons	0	no	no	307.481	8.26435	0.0996268	74.9468	6.22779	2.69489	4.10266
Ga0072459_11297	Transposase IS66 family protein	0	Mobile and extrachromosomal elements	Transposons	0	no	no	397.42	8.63452	0.168477	103.747	6.69693	2.85989	3.83066
Ga0072459_111857	Transposase IS66 family protein	0	Mobile and extrachromosomal elements	Transposons	0	no	no	397.42	8.63452	0.168477	103.747	6.69693	2.85989	3.83066
Ga0072459_112008	Transposase, Mutator family	0	Mobile and extrachromosomal elements	Transposons	0	no	no	145.878	7.18862	0.188177	54.3307	5.7637	0.228391	2.685
Ga0072459_111664	Transposase, Mutator family	0	Mobile and extrachromosomal elements	Transposons	0	no	no	436.957	8.77135	0.332563	37.6755	5.23555	0.174242	11.5979
Ga0072459_111665	Transposase, Mutator family	0	Mobile and extrachromosomal elements	Transposons	0	no	no	215.442	7.75116	0.0885209	101.523	6.66566	0.129426	2.1221
Ga0072459_112191	IS4 transposase		Mobile and extrachromosomal elements	Transposons	0	no	no	27.4492	4.77869	0	0.272	-1.87832	0	100.916
Ga0072459_11359	MULE transposase domain-containing protein		Mobile and extrachromosomal elements	Transposons	0	no	no	352.339	8.46082	0.236531	126.802	6.98643	0.175805	2.77867
Ga0072459_111870	Transposase IS116/IS110/IS902 family protein		Mobile and extrachromosomal elements	Transposons	0	no	no	540.165	9.07726	0.291045	244.417	7.9332	0.16195	2.21002
Ga0072459_111661	Transposase DDE domain-containing protein		Mobile and extrachromosomal elements	Transposons	0	no	no	248.16	7.95513	0.0850396	128.098	7.0011	0.132942	1.93727
Ga0072459_111189	Transposase DDE domain-containing protein		Mobile and extrachromosomal elements	Transposons	0	no	no	342.003	8.41786	0.176447	189.584	7.5667	0.0323214	1.80396
Ga0072459_111266	Class I glutamine amidotransferase-like	0	Protein fate	0	0	no	no	463.152	8.85534	0.089966	138.87	7.11759	0.0805698	3.33514
Ga0072459_113746	CAAX protease	0	Protein fate	Degradation of proteins, peptides and glycopeptides	9	no	no	333.514	8.3816	0.0250833	172.509	7.43053	0.078163	1.93331
Ga0072459_111764	Peptidase MA superfamily	0	Protein fate	Degradation of proteins, peptides and glycopeptides	7	no	no	351.127	8.45585	0.0659168	142.854	7.1584	0.145098	2.45794
Ga0072459_111797	Zn-dependent protease (includes SpoIVFB)	0	Protein fate	Degradation of proteins, peptides and glycopeptides	6	no	no	436.063	8.76839	0.07077	160.854	7.32961	0.11455	2.71092
Ga0072459_113865	Peptidase_M50	0	Protein fate	Degradation of proteins, peptides and glycopeptides	5	no	no	320.132	8.32252	0.119864	141.048	7.14004	0.0707721	2.26966
Ga0072459_112061	Cysteine proteinases		Protein fate	Degradation of proteins, peptides and glycopeptides	1	no	yes	552.849	9.11074	0.0683562	137.262	7.10079	0.0810783	4.02769
Ga0072459_112190	Trypsin-like cysteine/serine peptidase domain		Protein fate	Degradation of proteins, peptides and glycopeptides	1	no	yes	449.226	8.8113	0.126858	134.769	7.07435	0.0807212	3.33329
Ga0072459_111866	Matrixin	0	Protein fate	Degradation of proteins, peptides and glycopeptides	0	no	no	291.581	8.18775	0.16276	146.491	7.19467	0.242812	1.99043
Ga0072459_113542	Metallopeptidase family M24	0	Protein fate	Degradation of proteins, peptides and glycopeptides	0	no	no	329.65	8.36479	0.207227	153.016	7.25754	0.319155	2.15435
Ga0072459_112294	Peptidase family M23	0	Protein fate	Degradation of proteins, peptides and glycopeptides	0	no	no	537.153	9.06919	0.23913	162.393	7.34334	0.222989	3.30774
Ga0072459_111929	Peptidase M6-like, domain	0	Protein fate	Degradation of proteins, peptides and glycopeptides	0	no	no	341.034	8.41377	0.0400194	144.029	7.17022	0.0616241	2.36781
Ga0072459_113795	Peptidase M12B, propeptide		Protein fate	Degradation of proteins, peptides, and glycopeptides	1	no	no	437.121	8.77189	0.151006	149.3	7.22207	0.159812	2.92781
Ga0072459_11960	intracellular protease	pfpI	Protein fate	Degradation of proteins, peptides, and glycopeptides	0	no	no	374.203	8.54768	0.217416	72.1562	6.17305	0.201594	5.18601
Ga0072459_111793	Trypsin-like cysteine/serine peptidase domain	0	Protein fate	Degradation of proteins, peptides, and glycopeptides	0	no	no	142.214	7.15191	0.13789	63.3442	5.98514	0.162423	2.24509
Ga0072459_11809	amidohydrolase		Protein fate	Degradation of proteins, peptides, and glycopeptides	0	no	no	357.342	8.48116	0.123908	178.412	7.47907	0.0520972	2.00291
Ga0072459_113485	oligoendopeptidase F	pepF	Protein fate	Degradation of proteins, peptides, and glycopeptides	0	no	no	449.935	8.81357	0.116574	225.066	7.8142	0.150555	1.99912
Ga0072459_112609	O-acetyl-ADP-ribose deacetylase (regulator of RNase III), contains Macro domain	0	Protein fate	Posttranslational modification	0	no	no	300.433	8.2309	0.167371	144.772	7.17764	0.221966	2.07521
Ga0072459_112583	SipW-cognate class signal peptide		Protein fate	Protein and peptide secretion and trafficking	1	no	yes	404.445	8.6598	0.0626397	150.853	7.237	0.11962	2.68106
Ga0072459_112267	lipoprotein releasing system, ATP-binding protein	lolD	Protein fate	Protein and peptide secretion and trafficking	0	no	no	321.461	8.3285	0.176482	105.285	6.71816	0.102832	3.05324
Ga0072459_112341	lipoprotein-releasing system ATP-binding protein	lolD	Protein fate	Protein and peptide secretion and trafficking	0	no	no	400.144	8.64437	0.0909719	206.062	7.68694	0.0116334	1.94186
Ga0072459_112384	Molecular chaperone DnaK (HSP70)	hsp70	Protein fate	Protein folding and stabilization	0	no	no	450.598	8.8157	0.123028	121.279	6.92219	0.14087	3.71537
Ga0072459_112383	Molecular chaperone DnaK (HSP70)	0	Protein fate	Protein folding and stabilization	0	no	no	231.831	7.85693	0.0962914	70.0412	6.13013	0.103058	3.30992
Ga0072459_111132	HSP20-like chaperone	hsp20	Protein fate	Protein folding and stabilization	0	no	no	1717.58	10.7462	0.266718	453.82	8.82598	0.05658	3.78472
Ga0072459_11678	CO dehydrogenase nickel-insertion accessory protein CooC1	cooC	Protein fate	Protein modification	0	no	no	374.08	8.5472	0.561948	143.109	7.16097	0.209233	2.61395
Ga0072459_11795	Dolichol kinase		Protein fate	Protein modification and repair	8	no	no	322.872	8.33482	0.0355844	103.436	6.6926	0.115854	3.12145
Ga0072459_111877	Protein-S-isoprenylcysteine O-methyltransferase Ste14		Protein fate	Protein modification and repair	4	no	no	293.578	8.1976	0.259944	96.2993	6.58945	0.0458839	3.0486
Ga0072459_11888	CODH nickel-insertion accessory protein	0	Protein fate	Protein modification and repair	0	no	no	698.364	9.44783	0.0685862	315.652	8.30219	0.082826	2.21245
Ga0072459_11470	protein-L-isoaspartate O-methyltransferase	pcm	Protein fate	Protein modification and repair	0	no	no	542.864	9.08445	0.161028	200.84	7.6499	0.128372	2.70297
Ga0072459_113294	tungsten-containing aldehyde ferredoxin oxidoreductase cofactor modifying protein	0	Protein fate	Protein modification and repair	0	no	no	310.047	8.27634	0.0330869	117.283	6.87385	0.0657137	2.64358
Ga0072459_113227	parallel beta-helix repeat (two copies) with nosD domain		Protein fate	Protein modification and repair	0	no	no	372.661	8.54172	0.106956	132.23	7.04691	0.0654509	2.81828
Ga0072459_112827	hydrogenase nickel incorporation protein HypA/HybF	hypA	Protein fate	Protein modification and repair	0	no	no	996.122	9.96018	0.0595322	535.943	9.06594	0.0166693	1.85863
Ga0072459_111508	ribosome biogenesis GTPase	rsgA	Protein synthesis	Translation factors	0	no	no	163.656	7.35453	0.35212	81.6842	6.35199	0.118325	2.00353
Ga0072459_112115	Peptide chain release factor 1 (eRF1)	0	Protein synthesis	Translation factors	0	no	no	568.354	9.15065	0.152446	132.38	7.04854	0.137388	4.29336
Ga0072459_11793	OB-fold nucleic acid binding domain-containing protein		Protein synthesis	tRNA aminoacylation	1	no	no	345.081	8.43079	0.417399	61.7852	5.94919	0.0549237	5.58516
Ga0072459_11146	Pyrrolysyl-tRNA synthetase	pylS	Protein synthesis	tRNA aminoacylation	0	no	no	284.846	8.15404	0.04466	157.587	7.3	0.0330773	1.80755
Ga0072459_111535	ribosomal RNA small subunit methyltransferase A	rsmA	Protein synthesis	tRNA and rRNA base modification	0	no	no	417.303	8.70495	0.0887843	151.269	7.24098	0.0233979	2.75867
Ga0072459_113270	Epoxyqueuosine reductase QueG (queuosine biosynthesis)	queG	Protein synthesis	tRNA and rRNA base modification	0	no	no	528.634	9.04612	0.0640697	192.683	7.59008	0.104592	2.74354
Ga0072459_112815	KEOPS complex subunit Cgi121	cgi121	Protein synthesis	tRNA and rRNA base modification	0	no	no	464.832	8.86056	0.102276	180.021	7.49202	0.103193	2.5821
Ga0072459_111434	23S rRNA Um-2552 2'-O-methyltransferase	rlmE	Protein synthesis	tRNA and rRNA base modification	0	no	no	547.967	9.09795	0.0471756	230.074	7.84595	0.150075	2.3817
Ga0072459_113841	tRNA-dihydrouridine synthase		Protein synthesis	tRNA and rRNA base modification	0	no	no	265.906	8.05477	0.0458808	119.01	6.89494	0.0657093	2.23431
Ga0072459_112523	tRNA (cytidine56-2'-O)-methyltransferase		Protein synthesis	tRNA and rRNA base modification	0	no	no	647.126	9.3379	0.0656785	302.312	8.23989	0.112154	2.14059
Ga0072459_113257	tRNA(His) 5'-end guanylyltransferase	thg1	Protein synthesis	tRNA and rRNA base modification	0	no	no	527.867	9.04403	0.109442	256.043	8.00024	0.0635745	2.06164
Ga0072459_11386	ribonuclease P protein subunit Rpp21 (EC 3.1.26.5)	rnp4	Protein synthesis	tRNA and rRNA base modifications	0	no	no	176.829	7.46621	0.369358	77.9025	6.2836	0.0376619	2.26988
Ga0072459_111698	nucleoside-triphosphatase	0	Purines, Pyrimidines, nucleosides and nucleotides	Purine metabolism	0	no	no	137.029	7.09833	0.0218918	67.8042	6.0833	0.238121	2.02095
Ga0072459_11784	cytosine deaminase	codA	Purines, Pyrimidines, nucleosides and nucleotides	Pyrimidine metabolism	0	no	no	332.186	8.37585	0.118186	68.3353	6.09456	0.100554	4.86113
Ga0072459_11129	dCMP deaminase	0	Purines, Pyrimidines, nucleosides and nucleotides	Pyrimidine metabolism	0	no	no	499.175	8.9634	0.285823	266.905	8.06018	0.208346	1.87023
Ga0072459_112099	Adenine deaminase, [EC:3.5.4.2]	ade	Purines, Pyrimidines, nucleosides and nucleotides	Salvage of nucleosides and nucleotides	0	no	no	315.608	8.30199	0.144994	153.856	7.26543	0.0765063	2.05133
Ga0072459_112195	NAD+ diphosphatase	nudC	Purines, Pyrimidines, nucleosides and nucleotides	Salvage of nucleosides and nucleotides	0	no	no	178.328	7.47839	0.178287	83.4682	6.38316	0.0597098	2.13648
Ga0072459_11559	Phosphoribosyl transferase domain protein	0	Purines, Pyrimidines, nucleosides and nucleotides	Salvage of nucleosides and nucleotides	0	no	no	221.107	7.7886	0.110894	101.17	6.66063	0.0640291	2.1855
Ga0072459_112324	Phosphoribosyl transferase domain protein	0	Purines, Pyrimidines, nucleosides and nucleotides	Salvage of nucleosides and nucleotides	0	no	no	159.109	7.31387	0.263253	79.6345	6.31532	0.139652	1.99799
Ga0072459_112152	Nucleoside phosphorylase		Purines, pyrimidines, nucleosides, and nucleotides	nucleoside interconversions	2	no	no	263.081	8.03936	0.0723218	140.824	7.13775	0.013397	1.86816
Ga0072459_113687	thymidylate kinase	tmk	Purines, pyrimidines, nucleosides, and nucleotides	Nucleotide and nucleoside interconversions	0	no	no	421.629	8.71983	0.177683	195.79	7.61316	0.0583087	2.15348
Ga0072459_112972	adenylate kinase		Purines, pyrimidines, nucleosides, and nucleotides	Purine metabolism	0	no	no	543.489	9.08611	0.206227	242.218	7.92016	0.101547	2.2438
Ga0072459_112567	orotate phosphoribosyltransferase (EC 2.4.2.10)	pyrE	Purines, pyrimidines, nucleosides, and nucleotides	Pyrimidine ribonucleotide biosynthesis	0	no	no	594.418	9.21533	0.0655036	246.403	7.94488	0.0911505	2.41238
Ga0072459_113732	aspartate carbamoyltransferase regulatory subunit	pyrI	Purines, pyrimidines, nucleosides, and nucleotides	Pyrimidine ribonucleotide biosynthesis	0	no	no	661.668	9.36996	0.123971	209.085	7.70794	0.0855525	3.1646
Ga0072459_11724	dihydroorotase	pyrC	Purines, pyrimidines, nucleosides, and nucleotides	Pyrimidine ribonucleotide biosynthesis	0	no	no	430.801	8.75088	0.0458792	177.735	7.47358	0.0769536	2.42385
Ga0072459_113537	Predicted transcriptional regulator, contains two HTH domains	0	Regulatory functions	DNA interactions	2	no	no	452.137	8.82062	0.0802221	208.164	7.70158	0.0808912	2.17202
Ga0072459_113550	Predicted transcriptional regulator, containsd two HTH domains	0	Regulatory functions	DNA interactions	2	no	yes	238.58	7.89833	0.116706	130.981	7.03322	0.221152	1.82148
Ga0072459_111328	ArsR family transcriptional regulator	0	Regulatory functions	DNA interactions	0	no	no	363.988	8.50775	0.105609	98.9133	6.62809	0.0648524	3.67987
Ga0072459_113283	ArsR family transcriptional regulator	arsR	Regulatory functions	DNA interactions	0	no	no	175.379	7.45433	0.10595	94.8032	6.56686	0.102386	1.84992
Ga0072459_111514	Dimerisation domain-containing protein	0	Regulatory functions	DNA interactions	0	no	no	204.82	7.67821	0.16247	99.8717	6.642	0.0928792	2.05083
Ga0072459_111431	DJ-1/PfpI family protein	pfpI	Regulatory functions	DNA interactions	0	no	no	117.331	6.87443	0.121496	62.5872	5.9678	0.0362009	1.87467
Ga0072459_112579	DNA-binding transcriptional regulator, MarR family	marR	Regulatory functions	DNA interactions	0	no	no	476.741	8.89706	0.224318	136.12	7.08874	0.0719847	3.50236
Ga0072459_112710	Predicted transcriptional regulator, contains HTH domain and DUF1724	0	Regulatory functions	DNA interactions	0	no	no	394.136	8.62255	0.0720837	114.119	6.8344	0.122822	3.45372
Ga0072459_111060	Transcriptional regulator, TrmB family	trmB	Regulatory functions	DNA interactions	0	no	no	656.12	9.35782	0.133604	185.99	7.53908	0.165506	3.52771
Ga0072459_11539	MarR family transcriptional regulator	0	Regulatory functions	DNA interactions	0	no	no	485.896	8.92451	0.065456	160.461	7.32608	0.203203	3.02813
Ga0072459_113410	PadR family transcriptional regulator	padR	Regulatory functions	DNA interactions	0	no	no	588.585	9.20111	0.103322	177.93	7.47517	0.17049	3.30796
Ga0072459_11442	transcriptional regulator, PadR family	padR	Regulatory functions	DNA interactions	0	no	no	957.628	9.90332	0.0617856	193.411	7.59553	0.216258	4.95125
Ga0072459_113670	Predicted transcriptional regulator		Regulatory functions	DNA interactions	0	no	no	401.221	8.64825	0.195988	102.761	6.68315	0.277829	3.9044
Ga0072459_113634	Predicted transcriptional regulator, contains HTH domain		Regulatory functions	DNA interactions	0	no	no	219.127	7.77562	0.090934	68.1425	6.09048	0.0615063	3.21572
Ga0072459_113607	transcriptional regulator, ArsR family	arsR	Regulatory functions	DNA interactions	0	no	no	558.906	9.12646	0.110711	174.188	7.44451	0.0988497	3.20863
Ga0072459_112266	regulatory protein, tetR family	tetR	Regulatory functions	DNA interactions	0	no	no	295.06	8.20486	0.0530766	94.4475	6.56144	0.0814043	3.12406
Ga0072459_112265	DNA-binding transcriptional regulator, AcrR family	acrR	Regulatory functions	DNA interactions	0	no	no	305.518	8.25511	0.0515948	109.617	6.77633	0.0298687	2.78712
Ga0072459_113393	DNA-binding transcriptional regulator, ArsR family	arsR	Regulatory functions	DNA interactions	0	no	no	923.55	9.85105	0.159538	337.594	8.39915	0.111267	2.73568
Ga0072459_1169	Predicted nucleic acid-binding protein, contains Zn-ribbon domain		Regulatory functions	DNA interactions	0	no	no	387.565	8.59829	0.512446	144.948	7.1794	0.102669	2.67381
Ga0072459_112073	HTH ArsR-type DNA-binding domain		Regulatory functions	DNA interactions	0	no	no	362.659	8.50247	0.0585023	169.925	7.40876	0.0293485	2.13422
Ga0072459_112504	Helix-turn-helix domain-containing protein		Regulatory functions	DNA interactions	0	no	no	581.738	9.18422	0.0828775	275.471	8.10576	0.16164	2.11179
Ga0072459_112924	CRISPR locus-related DNA-binding protein	cas_HTH	Regulatory functions	DNA interactions	0	no	no	470.896	8.87927	0.068383	248.029	7.95437	0.133145	1.89855
Ga0072459_11896	Predicted DNA-binding protein containing PIN domain, UPF0278 family		Regulatory functions	DNA interactions	0	no	no	363.537	8.50596	0.183743	195.42	7.61043	0.0919412	1.86029
Ga0072459_111749	regulatory protein, arsR family	arsR	Regulatory functions	DNA interactions	0	no	no	448.994	8.81055	0.329569	248.031	7.95438	0.25903	1.81024
Ga0072459_11723	phosphate uptake regulator, PhoU	phoU	Regulatory functions	Other	0	no	no	347.22	8.4397	0.0230915	155.525	7.28101	0.0850133	2.23256
Ga0072459_111330	Fic family protein		Regulatory functions	Other	0	no	no	424.675	8.73021	0.127268	191.508	7.58126	0.0830072	2.21752
Ga0072459_113310	Putative inhibitor of cysteine peptidase (predicted secreted protein) with transmembrane and signal peptide	0	Regulatory functions	Protein interactions	1	no	yes	447.647	8.80622	0.284288	112.279	6.81095	0.0658279	3.9869
Ga0072459_112481	Predicted RNA-binding protein		Regulatory functions	RNA interactions	0	no	no	609.976	9.25261	0.78551	65.2825	6.02862	0.26571	9.34364
Ga0072459_112901	Oligoribonuclease NrnB or cAMP/cGMP phosphodiesterase, DHH superfamily	nrnB	Regulatory functions	Signal transduction	0	no	no	403.881	8.65779	0.233842	186.313	7.54159	0.146274	2.16776
Ga0072459_11616	nitrogen regulatory protein P-II family	glnB	Regulatory functions	Signal transduction	0	no	no	490.425	8.93789	0.151726	142.069	7.15045	0.180802	3.45201
Ga0072459_113642	two-component system, cell cycle response regulator DivK	divK	Regulatory functions	Signal transduction	0	no	no	513.413	9.00398	0.0809311	215.245	7.74984	0.0659466	2.38525
Ga0072459_113573	Signal transduction histidine kinase	hisKA	Regulatory functions	Signal transduction	0	no	no	425.981	8.73465	0.0371842	203.62	7.66973	0.0654923	2.09204
Ga0072459_113302	signal-transducing histidine kinase	0	Regulatory functions	Small molecule interactions	6	no	no	422.752	8.72367	0.127637	224.454	7.81027	0.0794093	1.88347
Ga0072459_112131	effector-binding domain-containing protein	0	Regulatory functions	Small molecule interactions	0	no	no	296.225	8.21055	0.135229	151.201	7.24032	0.130068	1.95915
Ga0072459_11788	MEDS: MEthanogen/methylotroph, DcmR Sensory domain	0	Regulatory functions	Small molecule interactions	0	no	no	146.661	7.19634	0.183399	74.8953	6.2268	0.101482	1.95821
Ga0072459_113081	nitrogen regulatory protein P-II family	glnK	Regulatory functions	Small molecule interactions	0	no	no	738.288	9.52804	0.125608	257.664	8.00935	0.248463	2.86531
Ga0072459_111483	P-II family nitrogen regulatory protein(nitrogenase subunit alfa)	nifI2	Regulatory functions	Small molecule interactions	0	no	no	378.787	8.56524	0.397701	167.942	7.39182	0.194237	2.25546
Ga0072459_113242	PAS domain S-box-containing protein	0	Regulatory functions	Small molecule interactions	0	no	no	613.676	9.26133	0.153664	256.14	8.00079	0.119276	2.39586
Ga0072459_111802	PAS domain S-box-containing protein	0	Regulatory functions	Small molecule interactions	0	no	no	477.873	8.90048	0.271699	235.886	7.88194	0.132978	2.02587
Ga0072459_113244	PAS domain-containing protein	0	Regulatory functions	Small molecule interactions	0	no	no	862.075	9.75167	0.193308	158.401	7.30744	0.139691	5.44234
Ga0072459_112595	PAS domain S-box	0	Regulatory functions	Small molecule interactions	0	no	no	235.332	7.87855	0.0579794	109.838	6.77924	0.0491952	2.14253
Ga0072459_112026	sensory transduction histidine kinase	0	Regulatory functions	Small molecule interactions	0	no	no	306.375	8.25915	0.101728	77.4742	6.27564	0.240082	3.95454
Ga0072459_112128	sensory transduction histidine kinase	0	Regulatory functions	Small molecule interactions	0	no	no	235.28	7.87823	0.0658498	95.406	6.57601	0.0760102	2.46609
Ga0072459_112704	sensory transduction histidine kinase	0	Regulatory functions	Small molecule interactions	0	no	no	315.817	8.30295	0.0526429	173.869	7.44185	0.0442518	1.81641
Ga0072459_112486	two-component system, chemotaxis family, CheB/CheR fusion protein	0	Regulatory functions	Small molecule interactions	0	no	no	396.048	8.62953	0.106777	188.42	7.55781	0.0493749	2.10194
Ga0072459_113218	DNA-directed RNA polymerase, subunit L	rpoL	Transcription	DNA-directed RNA polymerase	0	no	no	594.201	9.21481	0.320417	213.388	7.73734	0.0252477	2.7846
Ga0072459_113315	Predicted nuclease of the RNAse H fold, HicB family	0	Transcription	RNA degradation	0	no	no	821.491	9.6821	0.355269	147.517	7.20474	0.0583563	5.56878
Ga0072459_112515	Ribonuclease H-like domain	0	Transcription	RNA degradation	0	no	no	183.929	7.52301	0.101989	95.937	6.58402	0.279213	1.91719
Ga0072459_117	DNA/RNA ligase	0	Transcription	RNA processing	0	no	no	510.138	8.99474	0.0665624	279.807	8.12829	0.164648	1.82318
Ga0072459_11863	RNA-directed DNA polymerase	itrA	Transcription	RNA-directed DNA polymerase	0	no	no	311.975	8.28529	0.158825	106.965	6.741	0.109168	2.9166
Ga0072459_113651	TATA binding protein of transcription factor TFIID	tbp	Transcription	Transcription factors	0	no	no	317.926	8.31255	0.421059	148.738	7.21663	0.0456477	2.13749
Ga0072459_111748	transmembrane efflux protein	0	Transport and binding protein	0	14	no	no	390.655	8.60975	0.149316	194.181	7.60126	0.085531	2.0118
Ga0072459_112498	Amino acid transporter	0	Transport and binding protein	Amino acids, peptides and amines	13	no	no	264.822	8.04888	0.0270318	130.326	7.02598	0.0623698	2.032
Ga0072459_111078	Amino acid/polyamine/organocation transporter, APC superfamily	0	Transport and binding protein	Amino acids, peptides and amines	11	no	no	330.852	8.37004	0.0890488	163.353	7.35185	0.064574	2.02538
Ga0072459_112573	putative threonine/serine transporter with DUF1212 domain and transmembrane	thrE	Transport and binding protein	Amino acids, peptides and amines	8	no	no	374.098	8.54727	0.200141	101.762	6.66906	0.173083	3.67619
Ga0072459_11990	peptide/nickel transport system permease protein	oppB	Transport and binding protein	Amino acids, peptides and amines	6	no	no	659.375	9.36496	0.210356	275.431	8.10555	0.153145	2.39398
Ga0072459_112736	peptide/nickel transport system permease protein	0	Transport and binding protein	Amino acids, peptides and amines	6	no	no	557.101	9.1218	0.108431	260.438	8.0248	0.163072	2.13909
Ga0072459_11991	oligopeptide ABC transporter, permease	oppC	Transport and binding protein	Amino acids, peptides and amines	5	no	no	316.066	8.30408	0.0566353	170.737	7.41563	0.0384266	1.85119
Ga0072459_111199	peptide/nickel transport system permease protein with transmembrane helices	metI	Transport and binding protein	Amino acids, peptides and amines	4	no	no	379.954	8.56968	0.194577	108.47	6.76115	0.112791	3.50285
Ga0072459_11214	dipeptide ABC transporter, permease protein	0	Transport and binding protein	Amino acids, peptides and amines	4	no	no	325.161	8.34501	0.0571984	124.066	6.95497	0.14811	2.62086
Ga0072459_11986	oligopeptide ABC transporter, oligopeptide-binding protein	0	Transport and binding protein	Amino acids, peptides and amines	1	no	yes	502.883	8.97408	0.13	262.368	8.03545	0.0917226	1.91671
Ga0072459_11212	peptide/nickel transport system substrate-binding protein	0	Transport and binding protein	Amino acids, peptides and amines	0	no	no	461.173	8.84917	0.190192	204.983	7.67936	0.0390306	2.24981
Ga0072459_111372	molybdenum ABC transporter solute-binding protein	0	Transport and binding protein	Anions	0	no	yes	332.364	8.37662	0.0956821	112.739	6.81684	0.0750523	2.94809
Ga0072459_112285	Calcium-transporting ATPase	0	Transport and binding protein	Calcium	0	no	no	88.97	6.47525	0.17514	45.1303	5.49602	0.0268398	1.9714
Ga0072459_11192	ferrous iron transporter FeoB	feoB	Transport and binding protein	Cations and iron carrying compounds	8	no	no	581.518	9.18368	0.0911472	295.418	8.20662	0.121004	1.96845
Ga0072459_113849	zinc transport system permease protein	znuB	Transport and binding protein	Cations and iron carrying compounds	7	no	no	241.052	7.9132	0.0551259	130.897	7.03229	0.149388	1.84153
Ga0072459_112808	cation diffusion facilitator family transporter	cdf	Transport and binding protein	Cations and iron carrying compounds	5	no	no	1098.13	10.1008	0.0905229	217.714	7.76629	0.0444269	5.04392
Ga0072459_111184	cation diffusion facilitator family transporter	cdf	Transport and binding protein	Cations and iron carrying compounds	5	no	no	164.923	7.36565	0.128753	76.641	6.26004	0.0849464	2.15189
Ga0072459_113377	Camphor resistance protein CrcB	crcB1	Transport and binding protein	Cations and iron carrying compounds	4	no	no	164.347	7.3606	0.11152	78.3485	6.29183	0.149913	2.09764
Ga0072459_112364	potassium channel protein	trkA	Transport and binding protein	Cations and iron carrying compounds	3	no	no	295.087	8.20499	0.129189	111.99	6.80723	0.00481566	2.63492
Ga0072459_111497	iron complex transport system substrate-binding protein	0	Transport and binding protein	Cations and iron carrying compounds	1	PS51257	no	572.22	9.16043	0.23886	259.28	8.01837	0.166887	2.20696
Ga0072459_111491	iron(III) ABC transporter, solute-binding protein	0	Transport and binding protein	Cations and iron carrying compounds	1	no	yes	283.322	8.1463	0.144718	111.64	6.80271	0.154888	2.53782
Ga0072459_11904	iron(III) dicitrate-binding protein	0	Transport and binding protein	Cations and iron carrying compounds	1	no	yes	584.721	9.1916	0.0655394	267.577	8.06381	0.0274448	2.18524
Ga0072459_11892	ABC-type Mn2+/Zn2+ transport system, ATPase component	0	Transport and binding protein	Cations and iron carrying compounds	0	no	no	301.294	8.23503	0.101994	159.828	7.32037	0.121495	1.88512
Ga0072459_111186	cobalt/nickel transport system ATP-binding protein	0	Transport and binding protein	Cations and iron carrying compounds	0	no	no	380.507	8.57178	0.155856	201.818	7.65691	0.24438	1.8854
Ga0072459_111495	iron complex transport system ATP-binding protein	0	Transport and binding protein	Cations and iron carrying compounds	0	no	no	397.005	8.63301	0.218193	73.6915	6.20343	0.179909	5.38739
Ga0072459_113850	zinc transport system ATP-binding protein	znuC	Transport and binding protein	Cations and iron carrying compounds	0	no	no	326.51	8.35098	0.0156009	174.315	7.44555	0.153767	1.87311
Ga0072459_113401	ABC transporter solute-binding protein	0	Transport and binding protein	Cations and iron carrying compounds	0	no	yes	398.045	8.63679	0.185053	172.046	7.42665	0.149626	2.31359
Ga0072459_112402	cobalt/nickel transport protein	cbiM	Transport and binding protein	Cations and iron containing compounds	2	no	no	511.01	8.99721	0.117592	102.07	6.67342	0.186305	5.00646
Ga0072459_113623	ABC transporter ATP-binding protein	0	Transport and binding protein	glutathione transport	0	no	no	364.798	8.51095	0.14874	198.645	7.63405	0.100958	1.83643
Ga0072459_111903	voltage-gated ion channel	0	Transport and binding protein	Potassium	3	no	no	602.835	9.23562	0.0815831	155.269	7.27862	0.197037	3.88253
Ga0072459_112363	Trk K+ transport system, NAD-binding component	trkA	Transport and binding protein	Potassium	0	no	no	405.052	8.66196	0.23354	169.841	7.40805	0.12791	2.38488
Ga0072459_111926	transmembrane transporter, RND superfamily	0	Transport and binding protein	Unknown substrate	11	no	no	336.647	8.39509	0.100383	144.929	7.1792	0.0900271	2.32284
Ga0072459_113098	Predicted permease protein	0	Transport and binding protein	Unknown substrate	8	no	no	328.036	8.35771	0.181048	175.796	7.45776	0.0625483	1.866
Ga0072459_111528	Predicted PurR-regulated permease PerM with transmembrane helices	perM	Transport and binding protein	Unknown substrate	8	no	no	243.721	7.92909	0.162131	130.469	7.02757	0.0657592	1.86803
Ga0072459_111765	Transmembrane protein	0	Transport and binding protein	Unknown substrate	6	no	no	354.346	8.46901	0.125733	193.467	7.59595	0.17841	1.83155
Ga0072459_112580	uncharacterized ABC transporter, ATPase component	0	Transport and binding protein	Unknown substrate	6	no	no	239.728	7.90526	0.0513229	127.998	6.99998	0.114263	1.87291
Ga0072459_112146	ecfT energy-coupling factor transport system permease protein	ecfT	Transport and binding protein	Unknown substrate	5	no	no	95.6072	6.57905	0.0630579	51.7955	5.69475	0.0893956	1.84586
Ga0072459_113570	ftsX-like permease protein/ ABC-type transporter protein	0	Transport and binding protein	Unknown substrate	4	no	no	580.277	9.1806	0.197143	236.952	7.88845	0.17652	2.44892
Ga0072459_113471	energy-coupling factor transporter ATPase	ecfA	Transport and binding protein	Unknown substrate	0	no	no	640.681	9.32346	0.113291	239.037	7.90109	0.196283	2.68025
Ga0072459_111762	ABC transporter ATP-binding protein	0	Transport and binding proteins	0	0	no	no	279.212	8.12522	0.0907495	99.713	6.63971	0.18609	2.80015
Ga0072459_111014	Amino acid permease		Transport and binding proteins	Amino acids, peptides and amines	7	no	no	529.568	9.04867	0.0713117	189.03	7.56247	0.0832547	2.8015
Ga0072459_11136	Amino acid permease	eat	Transport and binding proteins	Amino acids, peptides and amines	4	no	no	445.365	8.79885	0.180219	225.732	7.81847	0.00678148	1.97298
Ga0072459_111352	glycine betaine/L-proline ABC transporter, solute-binding protein	proX	Transport and binding proteins	Amino acids, peptides and amines	0	no	no	156.161	7.28689	0.239011	83.7795	6.38853	0.0404038	1.86396
Ga0072459_11216	dipeptide ABC transporter ATP-binding protein	0	Transport and binding proteins	Amino acids, peptides and amines	0	no	no	358.411	8.48547	0.18577	191.962	7.58468	0.192733	1.8671
Ga0072459_111196	dipeptide/oligopeptide-binding protein	0	Transport and binding proteins	Amino acids, peptides and amines	0	no	yes	367.87	8.52305	0.112604	172.655	7.43175	0.134229	2.13066
Ga0072459_111348	glycine betaine/L-proline ABC transporter, ATP-binding protein	0	Transport and binding proteins	Amino acids, peptides and amines	0	no	no	362.471	8.50172	0.152342	107.947	6.75419	0.0326057	3.35784
Ga0072459_11688	Sulfite exporter protein	tauE	Transport and binding proteins	Anions	8	no	no	285.546	8.15758	0.0364278	103.894	6.69898	0.0691481	2.74842
Ga0072459_11691	molybdate ABC transporter permease	modB	Transport and binding proteins	Anions	5	no	no	457.927	8.83897	0.0697515	191.327	7.5799	0.13061	2.39342
Ga0072459_112398	molybdate transport system substrate-binding protein		Transport and binding proteins	Anions	1	no	no	209.76	7.71259	0.143792	98.5952	6.62345	0.127563	2.12748
Ga0072459_11380	molybdate transport system regulatory protein	mop	Transport and binding proteins	Anions	0	no	no	518.022	9.01687	0.115608	281.324	8.13609	0.0811547	1.84137
Ga0072459_113064	Predicted arabinose efflux permease, MFS family		Transport and binding proteins	arabinose	12	no	no	814.85	9.67039	0.109136	194.637	7.60464	0.109471	4.18652
Ga0072459_11617	ammonium transporter (TC 1.A.11)	amt	Transport and binding proteins	Cations and iron carrying compounds	12	no	no	199.569	7.64074	0.124306	110.503	6.78794	0.0950018	1.806
Ga0072459_112394	ammonium transporter (TC 1.A.11)	amt	Transport and binding proteins	Cations and iron carrying compounds	12	no	yes	350.411	8.45291	0.0972098	175.462	7.45501	0.0317787	1.99708
Ga0072459_112737	nickel ABC transporter, permease subunit NikC	nikC	Transport and binding proteins	Cations and iron carrying compounds	5	no	no	530.455	9.05109	0.140679	228.005	7.83292	0.0552197	2.32651
Ga0072459_112401	cobalt transport protein	cbiQ	Transport and binding proteins	Cations and iron carrying compounds	4	no	no	362.125	8.50034	0.0627803	170.781	7.41601	0.0882663	2.1204
Ga0072459_11464	cation diffusion facilitator family transporter		Transport and binding proteins	Cations and iron carrying compounds	3	no	no	452.383	8.8214	0.1158	202.365	7.66081	0.106289	2.23548
Ga0072459_112658	Mg2+-importing ATPase	mgtA	Transport and binding proteins	Cations and iron carrying compounds	0	no	no	223.742	7.80569	0.244023	100.42	6.6499	0.171051	2.22806
Ga0072459_111945	sodium/calcium exchanger protein	0	Transport and binding proteins	Cations and iron containing compounds	10	no	no	317.976	8.31277	0.0928601	91.737	6.51943	0.0416315	3.46616
Ga0072459_113353	nickel ABC transporter, permease protein	nikC	Transport and binding proteins	Cations and iron containing compounds	6	no	no	232.262	7.85961	0.0955813	73.251	6.19478	0.0688359	3.17078
Ga0072459_11751	oligopeptide ABC transporter permease	0	Transport and binding proteins	Cations and iron containing compounds	4	no	no	338.625	8.40355	0.0656859	143.124	7.16112	0.101413	2.36597
Ga0072459_111647	iron(III) ABC transporter, solute-binding protein	0	Transport and binding proteins	Cations and iron containing compounds	1	no	no	729.6	9.51096	0.194943	96.3123	6.58965	0.168766	7.57536
Ga0072459_111646	iron(III) ABC transporter, ATP-binding protein	0	Transport and binding proteins	Cations and iron containing compounds	0	no	no	180.478	7.49568	0.177225	94.846	6.56752	0.145309	1.90286
Ga0072459_113851	zinc ABC transporter zinc-binding protein	0	Transport and binding proteins	Cations and iron containing compounds	0	no	yes	841.456	9.71674	0.0720978	419.459	8.71239	0.052774	2.00605
Ga0072459_11160	ferritin	ftnA	Transport and binding proteins	Cations and iron containing compounds	0	no	no	430.779	8.75081	0.125921	172.43	7.42987	0.0482023	2.49828
Ga0072459_11485	EamA-like transporter family protein	eamA	Transport and binding proteins	drugs/metabolites	10	no	no	623.544	9.28435	0.154918	299.42	8.22603	0.151914	2.08251
Ga0072459_111768	MATE efflux family protein	matE	Transport and binding proteins	Other	12	no	no	448.448	8.8088	0.0336664	200.548	7.64781	0.0607519	2.23611
Ga0072459_111523	ABC transporter		Transport and binding proteins	Other	0	no	no	587.136	9.19755	0.146454	96.271	6.58903	0.0755169	6.09879
Ga0072459_112147	energy-coupling factor transport system ATP-binding protein	ecfA2	Transport and binding proteins	Other	0	no	no	436.855	8.77101	0.159227	102.608	6.681	0.0866434	4.25751
Ga0072459_113231	voltage-gated potassium channel	kch	Transport and binding proteins	Potassium	4	no	no	297.547	8.21697	0.199992	114.358	6.83741	0.169096	2.60189
Ga0072459_113632	Succinate-acetate transporter protein		Transport and binding proteins	succinate-acetate	5	no	no	359.363	8.4893	0.246909	133.386	7.05947	0.0173974	2.69415
Ga0072459_112857	ABC-2 type transport system ATP-binding protein		Transport and binding proteins	Unknown	0	no	no	451.111	8.81734	0.0933876	188.226	7.55632	0.134486	2.39664
Ga0072459_11659	Predicted transporter (major facilitator superfamily)	0	Transport and binding proteins	Unknown substrate	10	no	no	394.09	8.62238	0.0432229	131.648	7.04054	0.216558	2.99351
Ga0072459_112581	multidrug resistance ABC transporter	0	Transport and binding proteins	Unknown substrate	5	no	no	234.528	7.87362	0.145432	69.1833	6.11235	0.0884148	3.38996
Ga0072459_11708	ABC/ECF transporter, transmembrane component (Pfam PF02361)	0	Transport and binding proteins	Unknown substrate	4	no	no	418.648	8.70959	0.190964	206.197	7.68788	0.19319	2.03033
Ga0072459_112057	putative ABC transport system ATP-binding protein	0	Transport and binding proteins	Unknown substrate	0	no	no	363.536	8.50595	0.0689662	134.476	7.0712	0.119972	2.70336
Ga0072459_111072	putative ABC transport system ATP-binding protein	0	Transport and binding proteins	Unknown substrate	0	no	no	329.898	8.36588	0.100866	154.418	7.2707	0.18971	2.13639
Ga0072459_113488	ABC-2 type transport system ATP-binding protein	0	Transport and binding proteins	Unknown substrate	0	no	no	256.678	8.00382	0.1117	137.324	7.10144	0.0241366	1.86914
Ga0072459_113391	Chlor_Arch_YYY domain-containing protein	0	Unknown function	0	14	no	no	483.49	8.91734	0.0431859	198.543	7.63331	0.105555	2.43519
Ga0072459_123	Transmembrane protein	0	Unknown function	0	11	no	no	621.053	9.27857	0.0200792	315.958	8.30359	0.0902394	1.96562
Ga0072459_111548	Uncharacterized membrane protein, DUF4010 family	0	Unknown function	0	10	no	no	341.466	8.4156	0.120886	156.589	7.29084	0.156342	2.18065
Ga0072459_111168	Transmembrane protein	0	Unknown function	0	9	no	no	208.574	7.70442	0.0354822	91.6845	6.51861	0.261016	2.27491
Ga0072459_112433	Transmembrane protein	0	Unknown function	0	8	PS51257	no	305.19	8.25356	0.162779	79.7382	6.3172	0.231914	3.82739
Ga0072459_112223	Conserved TM helix	0	Unknown function	0	7	no	no	287.236	8.16609	0.144881	88.805	6.47257	0.0224905	3.23445
Ga0072459_113588	Membrane Protein of unknown function (DUF1538)	0	Unknown function	0	7	no	no	498.644	8.96187	0.21354	271.079	8.08257	0.156971	1.83948
Ga0072459_112558	Transmembrane protein	0	Unknown function	0	7	no	no	276.791	8.11266	0.242745	74.7265	6.22355	0.0814566	3.70406
Ga0072459_11357	Transmembrane protein	0	Unknown function	0	7	no	no	426.331	8.73583	0.0588786	169.371	7.40404	0.11633	2.51714
Ga0072459_111530	Transmembrane protein DUF389	0	Unknown function	0	7	no	no	214.932	7.74774	0.142534	83.2862	6.38001	0.0866972	2.58065
Ga0072459_111529	Transmembrane protein DUF389	0	Unknown function	0	7	no	no	643.907	9.33071	0.330525	105.267	6.71791	0.171952	6.11691
Ga0072459_111971	Membrane-bound metal-dependent hydrolase YbcI, DUF457 family	0	Unknown function	0	6	no	no	333.011	8.37942	0.0185953	129.039	7.01167	0.194228	2.58069
Ga0072459_111427	Transmembrane protein	0	Unknown function	0	6	no	no	460.183	8.84606	0.182044	157.871	7.3026	0.0662989	2.91493
Ga0072459_111746	Membrane Protein of unknown function DUF308, membrane (Pfam PF03729)	0	Unknown function	0	6	no	no	579.046	9.17753	0.114591	203.12	7.66619	0.102605	2.85075
Ga0072459_113414	Transmembrane protein	0	Unknown function	0	5	no	no	220.99	7.78784	0.119127	122.047	6.9313	0.0831456	1.81069
Ga0072459_11459	Membrane protein	0	Unknown function	0	5	no	no	636.322	9.31361	0.184571	123.763	6.95143	0.152177	5.14147
Ga0072459_113747	membrane protein of unknown function DUF1616 (Pfam PF07760)	0	Unknown function	0	5	no	no	440.264	8.78223	0.154711	119.225	6.89755	0.126919	3.6927
Ga0072459_111356	Membrane protein with Yip1 domain	0	Unknown function	0	5	no	no	341.106	8.41408	0.0264819	102.912	6.68527	0.0456199	3.31453
Ga0072459_122	Acetyltransferase (isoleucine patch superfamily)	0	Unknown function	0	4	no	no	1764.99	10.7854	0.183498	274.663	8.10152	0.197475	6.42602
Ga0072459_111911	Predicted membrane protein with DUF2154 domain	0	Unknown function	0	4	no	no	387.66	8.59865	0.123301	124.611	6.96129	0.106515	3.11097
Ga0072459_113411	Transmembrane protein	0	Unknown function	0	4	no	no	407.219	8.66966	0.12178	177.908	7.47499	0.0401387	2.28893
Ga0072459_112097	Transmembrane protein	0	Unknown function	0	4	no	no	439.018	8.77814	0.357986	204.938	7.67905	0.215494	2.1422
Ga0072459_111747	Transmembrane protein	0	Unknown function	0	4	no	no	198.879	7.63575	0.130281	107.941	6.75409	0.0707468	1.84249
Ga0072459_112494	DUF3147 domain protein	0	Unknown function	0	4	no	no	660.746	9.36795	0.0806102	238.349	7.89693	0.0876981	2.77217
Ga0072459_113492	HEAT repeat-containing membrane protein	0	Unknown function	0	4	no	no	307.03	8.26224	0.118803	137.072	7.0988	0.133748	2.23991
Ga0072459_112752	Uncharacterized membrane protein YqaA, SNARE-associated domain	0	Unknown function	0	4	no	no	664.179	9.37543	0.0956075	258.127	8.01194	0.1508	2.57307
Ga0072459_111099	Transmembrane protein	0	Unknown function	0	3	no	no	183.13	7.51672	0.11339	67.9073	6.08549	0.254195	2.69676
Ga0072459_113707	Transmembrane protein	0	Unknown function	0	3	no	no	624.37	9.28626	0.0262373	298.621	8.22217	0.0608514	2.09084
Ga0072459_111976	Transmembrane protein	0	Unknown function	0	3	no	no	216.56	7.75862	0.0782973	107.284	6.74529	0.174087	2.01856
Ga0072459_112927	Transmembrane protein	0	Unknown function	0	3	no	no	164.171	7.35905	0.347546	90.1385	6.49407	0.145782	1.82132
Ga0072459_113736	Membrane Protein of unknown function DUF1673, Methanosarcina species	0	Unknown function	0	3	no	no	430.735	8.75066	0.0307042	170.638	7.4148	0.150658	2.52426
Ga0072459_112988	Putative transmembrane protein	0	Unknown function	0	2	no	no	396.558	8.63139	0.117641	210.305	7.71634	0.336277	1.88563
Ga0072459_111229	Transmembrane protein	0	Unknown function	0	2	no	no	410.671	8.68184	0.208261	137.983	7.10835	0.121209	2.97623
Ga0072459_1218	Transmembrane protein	0	Unknown function	0	2	no	no	235.953	7.88235	0.0204448	96.2775	6.58913	0.180127	2.45076
Ga0072459_112660	Transmembrane protein	0	Unknown function	0	2	no	no	520.565	9.02393	0.162705	228.79	7.83788	0.296048	2.27529
Ga0072459_111925	Transmembrane protein	0	Unknown function	0	2	no	no	293.817	8.19878	0.242834	154.805	7.27431	0.0668547	1.89798
Ga0072459_112654	Membrane protein	0	Unknown function	0	2	no	yes	380.618	8.5722	0.0512545	151.208	7.2404	0.0915669	2.51718
Ga0072459_111864	Transmembrane protein	0	Unknown function	0	2	no	no	303.8	8.24698	0.0711518	53.6883	5.74653	0.217402	5.65858
Ga0072459_113416	Transmembrane protein	0	Unknown function	0	2	no	no	108.031	6.7553	0.312686	59.1535	5.88639	0.138179	1.82628
Ga0072459_111900	Beta/gamma crystallin related protein	0	Unknown function	0	1	no	yes	301.88	8.23783	0.05491	157.584	7.29998	0.136113	1.91567
Ga0072459_111239	Membrane protein with parallel beta-helix repeat	0	Unknown function	0	1	no	no	110.008	6.78146	0.248751	59.0215	5.88317	0.118539	1.86386
Ga0072459_1152	PBS lyase HEAT-like repeat	0	Unknown function	0	1	no	no	627.665	9.29385	0.155348	298.541	8.22178	0.123805	2.10244
Ga0072459_111416	Putative transmembrane protein	0	Unknown function	0	1	no	no	1066.68	10.0589	0.460371	15.9083	3.9917	0.138302	67.0521
Ga0072459_11623	Putative transmembrane protein	0	Unknown function	0	1	no	no	2483.06	11.2779	0.371546	176.045	7.4598	0.349904	14.1047
Ga0072459_112270	Putative transmembrane protein	0	Unknown function	0	1	no	yes	310.165	8.27689	0.179545	115.927	6.85708	0.0886614	2.67551
Ga0072459_112593	Putative transmembrane protein	0	Unknown function	0	1	no	no	25.7353	4.68567	0.433965	10.2652	3.3597	1.13949	2.50703
Ga0072459_11605	Putative transmembrane protein	0	Unknown function	0	1	no	no	21.1062	4.3996	3.56372	10.991	3.45825	0.462337	1.92032
Ga0072459_111717	Putative transmembrane protein	0	Unknown function	0	1	no	yes	274.01	8.09808	0.0803133	143.935	7.16927	0.196579	1.9037
Ga0072459_1144	Transmembrane protein		Unknown function	0	1	no	no	755.863	9.56198	0.340124	71.2523	6.15486	0.0179324	10.6083
Ga0072459_112362	Transmembrane protein	0	Unknown function	0	1	no	no	455.506	8.83133	0.27137	68.3822	6.09555	0.0611022	6.66118
Ga0072459_112611	Transmembrane protein	0	Unknown function	0	1	no	yes	366.916	8.5193	0.0881933	81.831	6.35458	0.0604427	4.48382
Ga0072459_112138	Transmembrane protein	0	Unknown function	0	1	no	no	395.188	8.6264	0.0727785	91.964	6.523	0.156591	4.29721
Ga0072459_113311	Transmembrane protein	0	Unknown function	0	1	no	no	380.644	8.5723	0.00793189	90.786	6.5044	0.0916664	4.19276
Ga0072459_112816	Transmembrane protein	0	Unknown function	0	1	no	yes	362.183	8.50057	0.311979	102.171	6.67483	0.339523	3.54489
Ga0072459_112311	Transmembrane protein	0	Unknown function	0	1	no	no	211.31	7.72322	0.0659562	77.2578	6.27161	0.079549	2.73513
Ga0072459_11966	Transmembrane protein	0	Unknown function	0	1	no	no	170.681	7.41516	0.0660511	62.4962	5.9657	0.0798565	2.73107
Ga0072459_112489	Transmembrane protein	0	Unknown function	0	1	no	no	451.558	8.81877	0.106867	172.767	7.43268	0.0733412	2.61368
Ga0072459_111408	Transmembrane protein	0	Unknown function	0	1	no	no	72.5685	6.18127	0.598059	30.513	4.93135	0.415772	2.37828
Ga0072459_1225	Transmembrane protein	0	Unknown function	0	1	no	no	499.865	8.96539	0.0618065	213.133	7.73561	0.195039	2.34532
Ga0072459_111145	Transmembrane protein	0	Unknown function	0	1	no	no	161.185	7.33257	0.260301	72.0572	6.17107	0.237009	2.2369
Ga0072459_112196	Transmembrane protein	0	Unknown function	0	1	no	no	124.832	6.96384	0.105529	59.0555	5.884	0.120456	2.11381
Ga0072459_112317	Transmembrane protein	0	Unknown function	0	1	no	no	313.025	8.29013	0.159039	148.711	7.21637	0.12299	2.10493
Ga0072459_113307	Transmembrane protein	0	Unknown function	0	1	no	no	172.952	7.43423	0.114324	84.1033	6.39409	0.0591098	2.05642
Ga0072459_112392	Transmembrane protein	0	Unknown function	0	1	no	no	121.945	6.93008	0.0675073	59.646	5.89835	0.206862	2.04447
Ga0072459_111299	Transmembrane protein	0	Unknown function	0	1	no	no	155.317	7.27907	0.373349	78.4145	6.29305	0.259775	1.98071
Ga0072459_111680	Transmembrane protein	0	Unknown function	0	1	no	no	239.56	7.90424	0.0604426	124.626	6.96146	0.142903	1.92223
Ga0072459_111643	Transmembrane protein	0	Unknown function	0	1	no	no	250.199	7.96693	0.207369	133.43	7.05994	0.141427	1.87513
Ga0072459_112145	Transmembrane Protein of unknown function DUF3344	0	Unknown function	0	1	no	no	478.169	8.90138	0.208101	184.19	7.52505	0.0492035	2.59606
Ga0072459_112169	Transmembrane protein with signal peptide	0	Unknown function	0	1	no	yes	158.669	7.30987	0.289783	77.1637	6.26985	0.115537	2.05626
Ga0072459_111195	Transmembrane protein with signal peptide	0	Unknown function	0	1	no	yes	252.191	7.97837	0.165315	124.658	6.96183	0.0969298	2.02306
Ga0072459_111629	DUF553 domain membrane protein	0	Unknown function	0	1	no	no	324.548	8.34229	0.0918877	142.667	7.15651	0.108907	2.27486
Ga0072459_11913	Hypothetical membrane protein	0	Unknown function	0	1	no	no	391.471	8.61276	0.0591382	210.295	7.71627	0.0957509	1.86153
Ga0072459_11604	Membrane protein	0	Unknown function	0	1	no	yes	1196.59	10.2247	0.094708	484.257	8.91963	0.3372	2.47099
Ga0072459_111396	Pimeloyl-ACP methyl ester carboxylesterase	0	Unknown function	0	1	no	no	218.562	7.7719	0.213974	120.635	6.9145	0.0821074	1.81176
Ga0072459_11552	Protein of unknown function DUF2149	0	Unknown function	0	1	no	no	336.029	8.39244	0.198254	57.9555	5.85687	0.164941	5.79805
Ga0072459_112314	Tetratricopeptide repeat-containing domain	0	Unknown function	0	1	no	no	441.275	8.78553	0.100483	210.133	7.71516	0.11572	2.09997
Ga0072459_11350	Transmembrane protein with signal peptide	0	Unknown function	0	1	no	yes	299.472	8.22628	0.069178	107.125	6.74316	0.0511474	2.79553
Ga0072459_11742	Acetyltransferase (GNAT) domain-containing protein	0	Unknown function	0	0	no	no	567.448	9.14834	0.195693	173.111	7.43556	0.0387046	3.27794
Ga0072459_111395	alpha/beta hydrolase fold	0	Unknown function	0	0	no	no	815.517	9.67157	0.125258	163.097	7.34958	0.0685057	5.0002
Ga0072459_111901	CHAT domain (Pfam PF12770) protein	0	Unknown function	0	0	no	no	261.264	8.02936	0.0974636	105.386	6.71954	0.0241267	2.47912
Ga0072459_11155	Domain of unknown function DUF1638	0	Unknown function	0	0	no	no	430.026	8.74828	0.168139	156.02	7.28559	0.168455	2.75622
Ga0072459_112461	Domain of unknown function DUF523	0	Unknown function	0	0	no	no	197.951	7.629	0.0150974	100.681	6.65364	0.047756	1.96612
Ga0072459_111172	DUF2117 domain protein	0	Unknown function	0	0	no	no	436.867	8.77105	0.021877	167.444	7.38753	0.151696	2.60903
Ga0072459_111162	DUF2117 domain protein	0	Unknown function	0	0	no	no	261.998	8.03341	0.121826	97.2873	6.60418	0.114651	2.69304
Ga0072459_112621	DUF2156 domain protein	0	Unknown function	0	0	no	no	253.139	7.98379	0.143185	131.902	7.04333	0.128597	1.91914
Ga0072459_113234	DUF2769 domain protein	0	Unknown function	0	0	no	no	455.088	8.83	0.13986	198.193	7.63076	0.0960135	2.29618
Ga0072459_112530	HEAT repeat-containing protein	0	Unknown function	0	0	no	no	431.612	8.75359	0.131524	218.948	7.77445	0.16591	1.9713
Ga0072459_111236	hypothetical protein	0	Unknown function	0	0	no	no	137.712	7.10552	0.245416	75.839	6.24487	0.104878	1.81585
Ga0072459_111461	Methyltransferase domain-containing protein	0	Unknown function	0	0	no	no	245.345	7.93867	0.117346	118.634	6.89037	0.0462916	2.06809
Ga0072459_111674	Methyltransferase domain-containing protein	0	Unknown function	0	0	no	no	130.512	7.02804	0.244309	71.208	6.15397	0.0693552	1.83283
Ga0072459_113172	Methyltransferase domain-containing protein	0	Unknown function	0	0	no	no	249.478	7.96277	0.0517556	138.096	7.10953	0.0908779	1.80656
Ga0072459_112283	P-type ATPase, cytoplasmic domain N	0	Unknown function	0	0	no	no	569.867	9.15448	0.0873144	103.775	6.69732	0.0548116	5.49137
Ga0072459_11428	pentapeptide repeat family protein	0	Unknown function	0	0	no	no	289.376	8.1768	0.0900264	123.022	6.94277	0.304473	2.35224
Ga0072459_111942	PF13519 von Willebrand factor type A domain	0	Unknown function	0	0	no	no	236.746	7.88719	0.303159	127.811	6.99787	0.0994549	1.85231
Ga0072459_11563	PRC-barrel-like protein (photo-system reaction center like protein)	0	Unknown function	0	0	no	no	689.16	9.4287	0.279943	193.645	7.59727	0.264208	3.55888
Ga0072459_111969	Predicted ATPase, AAA+ superfamily	0	Unknown function	0	0	no	no	204.028	7.67263	0.129797	111.516	6.8011	0.119751	1.82959
Ga0072459_113149	Predicted metal-dependent phosphoesterase TrpH, contains PHP domain	0	Unknown function	0	0	no	no	596.126	9.21947	0.112414	243.16	7.92576	0.217485	2.45158
Ga0072459_112017	Prokaryotic lipoproteins and lipoprotein localization factors	0	Unknown function	0	0	no	no	84.514	6.40112	0.365913	30.4582	4.92876	0.209683	2.77475
Ga0072459_1220	Protein of unknown function (DUF1699)	0	Unknown function	0	0	no	no	440.918	8.78437	0.152382	162.649	7.34562	0.0975833	2.71085
Ga0072459_111117	protein of unknown function (DUF1724)	0	Unknown function	0	0	no	no	137.624	7.10459	0.418042	75.4843	6.2381	0.182777	1.82321
Ga0072459_111467	protein of unknown function (DUF1724)	0	Unknown function	0	0	no	no	1525.14	10.5747	0.209751	163.627	7.35426	0.250256	9.32087
Ga0072459_112599	protein of unknown function (DUF4325)	0	Unknown function	0	0	no	no	113.19	6.8226	0.204312	59.1675	5.88673	0.191164	1.91304
Ga0072459_111527	Protein of unknown function DUF1269	0	Unknown function	0	0	no	no	284.144	8.15048	0.388045	101.944	6.67164	0.107933	2.78725
Ga0072459_113387	Protein of unknown function DUF3303 (Pfam PF11746)	0	Unknown function	0	0	no	no	284.92	8.15441	0.0553938	147.486	7.20443	0.0384184	1.93185
Ga0072459_113115	Protein of unknown function DUF366	0	Unknown function	0	0	no	no	775.696	9.59935	0.0652218	361.277	8.49696	0.202841	2.1471
Ga0072459_11962	Protein of unknown function DUF460 (Pfam PF04312)	0	Unknown function	0	0	no	no	425.21	8.73203	0.117089	198.028	7.62956	0.0569444	2.14723
Ga0072459_111898	putative methanogenesis marker protein 8 with DUF2099	0	Unknown function	0	0	no	no	153.653	7.26353	0.261464	76.92	6.26529	0.119507	1.99757
Ga0072459_1130	putative methyltransferase	0	Unknown function	0	0	no	no	411.494	8.68473	0.0394835	196.632	7.61935	0.244242	2.09271
Ga0072459_11774	Pyridoxamine 5'-phosphate oxidase-like, FMN-binding domain	0	Unknown function	0	0	no	no	681.29	9.41213	0.0643575	340.409	8.41113	0.0208799	2.00138
Ga0072459_111480	Pyruvate-formate lyase-activating enzyme	0	Unknown function	0	0	no	no	357.151	8.48039	0.0978003	110.644	6.78977	0.127772	3.22795
Ga0072459_112661	Radical SAM superfamily enzyme with C-terminal helix-hairpin-helix motif	0	Unknown function	0	0	no	no	505.968	8.9829	0.161053	204.642	7.67696	0.111951	2.47245
Ga0072459_111242	secreted protein	0	Unknown function	0	0	no	yes	63.1445	5.98059	0.68936	26.8125	4.74483	0.342417	2.35504
Ga0072459_111080	Tetratricopeptide (TPR) repeat protein	0	Unknown function	0	0	no	no	590.223	9.20512	0.0941692	252.27	7.97883	0.0999534	2.33965
Ga0072459_112549	Tetratricopeptide repeat-containing protein	0	Unknown function	0	0	no	no	401.536	8.64939	0.0301185	184.061	7.52404	0.118683	2.18153
Ga0072459_11912	Transmembrane protein	0	Unknown function	0	0	no	no	210.851	7.72008	0.262202	113.851	6.831	0.130056	1.852
Ga0072459_111334	Uncharacterized conserved protein, contains HEPN domain	0	Unknown function	0	0	no	no	411.767	8.68568	0.104156	205.669	7.68418	0.230203	2.00208
Ga0072459_112293	Uncharacterized protein	0	Unknown function	0	0	no	no	149.571	7.22469	0.223535	74.0228	6.2099	0.123868	2.02061
Ga0072459_112442	Uncharacterized protein	0	Unknown function	0	0	no	no	190.461	7.57335	0.0856088	94.483	6.56198	0.153908	2.01582
Ga0072459_11961	Uncharacterized protein, UPF0280 family, ApbE superfamily	0	Unknown function	0	0	no	no	228.345	7.83507	0.0367347	126.072	6.9781	0.102625	1.81123
Ga0072459_11832	Zinc beta-ribbon	0	Unknown function	0	0	no	no	221.103	7.78858	0.283458	105.686	6.72365	0.295418	2.09207
Ga0072459_111756	Armadillo-like helical with HAT repeat	0	Unknown function	0	0	no	no	317.668	8.31137	0.11831	138.262	7.11127	0.0504058	2.29757
Ga0072459_111755	Armadillo-like helical with HAT repeat	0	Unknown function	0	0	no	no	303.928	8.24758	0.0333294	163.572	7.35378	0.0743317	1.85806
Ga0072459_112823	Bacterial transferase hexapeptide repeat	0	Unknown function	0	0	no	no	415.088	8.69727	0.198457	145.519	7.18507	0.100998	2.85246
Ga0072459_112069	cell surface lipoprotein	0	Unknown function	0	0	no	yes	589.464	9.20326	0.0523129	184.088	7.52425	0.0522693	3.20207
Ga0072459_112487	CHAT domain (Pfam PF12770) protein	0	Unknown function	0	0	no	no	347.577	8.44119	0.167507	121.771	6.92803	0.0635043	2.85434
Ga0072459_111743	Conserved hypothetical protein CHP00725	0	Unknown function	0	0	no	no	408.822	8.67533	0.124236	134.659	7.07317	0.109776	3.03596
Ga0072459_11667	DUF58 domain protein	0	Unknown function	0	0	no	no	200.937	7.6506	0.0908304	53.1072	5.73084	0.0139088	3.78361
Ga0072459_11227	DUF87 domain protein	0	Unknown function	0	0	no	no	322.106	8.33139	0.123884	176.501	7.46353	0.163401	1.82495
Ga0072459_111104	HD/PDEase domain protein	0	Unknown function	0	0	no	no	491.098	8.93987	0.110566	161.027	7.33116	0.0681116	3.04978
Ga0072459_112462	leucine-rich-repeat protein	0	Unknown function	0	0	no	no	295.539	8.20721	0.148648	144.443	7.17436	0.0946584	2.04606
Ga0072459_113108	Methyltransferase type 12 (Pfam PF08242)	0	Unknown function	0	0	no	no	480.499	8.90839	0.0668671	192.668	7.58997	0.202793	2.49392
Ga0072459_111062	MoxR-related protein	0	Unknown function	0	0	no	no	240.702	7.9111	0.0821929	121.821	6.92861	0.0475264	1.97587
Ga0072459_112913	Nitroreductase-like	0	Unknown function	0	0	no	no	414.133	8.69395	0.1946	164.114	7.35856	0.0598084	2.52344
Ga0072459_111440	Predicted metal-dependent phosphoesterase TrpH, contains PHP domain	0	Unknown function	0	0	no	no	528.137	9.04477	0.0746323	184.103	7.52437	0.0601108	2.8687
Ga0072459_112408	Predicted NTP pyrophosphohydrolase, NUDIX family	0	Unknown function	0	0	no	no	847.889	9.72773	0.064434	153.346	7.26065	0.157416	5.52923
Ga0072459_113	Predicted RNA binding protein with dsRBD fold, UPF0201 family	0	Unknown function	0	0	no	no	407.537	8.67079	0.0826288	111.629	6.80256	0.0883814	3.65083
Ga0072459_113784	Protein of unknown function DUF169 (Pfam PF02596)	0	Unknown function	0	0	no	no	376.073	8.55487	0.0922802	138.729	7.11613	0.0876989	2.71085
Ga0072459_113532	Protein of unknown function DUF2284, metal-binding	0	Unknown function	0	0	no	no	347.226	8.43973	0.128701	182.48	7.51159	0.119509	1.90282
Ga0072459_11283	Protein of unknown function DUF3737	0	Unknown function	0	0	no	no	301.698	8.23696	0.0334712	127.4	6.99322	0.129997	2.36811
Ga0072459_113504	Protein of unknown function DUF99	0	Unknown function	0	0	no	no	434.208	8.76224	0.208086	163.775	7.35557	0.0723611	2.65125
Ga0072459_113273	putative methyltransferase	0	Unknown function	0	0	no	no	327.228	8.35415	0.214426	169.894	7.40849	0.0645962	1.92607
Ga0072459_113491	S-adenosyl-l-methionine hydroxide adenosyltransferase	0	Unknown function	0	0	no	no	407.621	8.67108	0.0456693	219.863	7.78046	0.0273004	1.85397
Ga0072459_11404	S-adenosyl-L-methionine-dependent methyltransferase	0	Unknown function	0	0	no	no	287.629	8.16807	0.0602584	93.536	6.54745	0.225162	3.07506
Ga0072459_11746	S-adenosyl-L-methionine-dependent methyltransferase	0	Unknown function	0	0	no	no	416.73	8.70297	0.0601244	179.466	7.48757	0.169441	2.32205
Ga0072459_11745	S-adenosyl-L-methionine-dependent methyltransferase	0	Unknown function	0	0	no	no	439.707	8.7804	0.17467	210.438	7.71725	0.148326	2.08948
Ga0072459_111780	serine/threonine specific protein phosphatase	0	Unknown function	0	0	no	no	252.184	7.97833	0.117628	78.7392	6.29901	0.115765	3.20278
Ga0072459_111460	Tetratricopeptide (TPR) repeat protein	0	Unknown function	0	0	no	no	605.018	9.24083	0.104779	184.55	7.52787	0.0861503	3.27835
Ga0072459_112970	thioredoxin domain protein with Six-hairpin glycosidase	0	Unknown function	0	0	no	no	357.897	8.4834	0.0298933	143.366	7.16356	0.0373541	2.49639
Ga0072459_112669	Toll/interleukin-1 receptor homology (TIR) domain	0	Unknown function	0	0	no	no	873.183	9.77014	0.136962	429.678	8.74711	0.139736	2.03218
Ga0072459_112034	Tubulin-like	0	Unknown function	0	0	no	no	237.138	7.88958	0.0701091	124.151	6.95595	0.123203	1.91008
Ga0072459_11252	Uncharacterized conserved protein, contains DUF4213 and DUF364 domains	0	Unknown function	0	0	no	no	520.924	9.02493	0.0377091	284.324	8.15139	0.103257	1.83215
Ga0072459_113493	Uncharacterized conserved protein, YHS domain	0	Unknown function	0	0	no	no	805.521	9.65378	0.27397	401.039	8.6476	0.207179	2.00859
Ga0072459_113112	phosphodiesterase, MJ0936 family	yfcE	Unknown function	Enzymes of unknown specificity	0	no	no	324.363	8.34146	0.17399	163.964	7.35723	0.218355	1.97826
Ga0072459_113241	putative phosphoesterase, SbcD/Mre11-related	0	Unknown function	Enzymes of unknown specificity	0	no	no	505.641	8.98197	0.0905732	229.937	7.84509	0.134971	2.19905
Ga0072459_11744	putative hydrolase of the HAD superfamily		Unknown function	Enzymes of unknown specificity	0	no	no	766.08	9.58135	0.142176	346.607	8.43716	0.138745	2.21022
Ga0072459_112732	phosphodiesterase, MJ0936 family	yfcE	Unknown function	Enzymes of unknown specificity	0	no	no	414.913	8.69666	0.0616544	216.321	7.75703	0.156471	1.91805
Ga0072459_111263	TIGR00297 family protein		Unknown function		11	no	no	591.993	9.20944	0.126256	302.664	8.24157	0.0203869	1.95594
Ga0072459_113589	Protein of unknown function (DUF1538)		Unknown function		7	no	no	380.793	8.57286	0.0548478	207.931	7.69996	0.0987132	1.83134
Ga0072459_111433	Uncharacterized membrane protein YoaK, UPF0700 family		Unknown function		6	no	no	468.14	8.8708	0.148762	122.684	6.93881	0.062662	3.81581
Ga0072459_11919	Uncharacterized membrane protein YczE		Unknown function		6	no	no	257.065	8.00599	0.322032	67.9232	6.08583	0.135442	3.78464
Ga0072459_111077	Transmembrane protein		Unknown function		5	no	no	336.189	8.39313	0.0478057	78.9405	6.30269	0.123512	4.25877
Ga0072459_112432	Transmembrane protein		Unknown function		5	no	no	200.346	7.64635	0.448432	52.491	5.714	0.169152	3.81676
Ga0072459_112372	membrane-associated protein		Unknown function		5	no	no	557.034	9.12162	0.141648	207.547	7.6973	0.104302	2.68389
Ga0072459_11419	Transmembrane protein		Unknown function		4	no	no	311.315	8.28223	0.316939	163.12	7.34979	0.072923	1.9085
Ga0072459_112377	Transmembrane protein		Unknown function		3	no	no	428.797	8.74415	0.394827	99.5168	6.63687	0.0512411	4.30879
Ga0072459_111970	Uncharacterized protein YjbI, contains pentapeptide repeats		Unknown function		3	no	no	182.452	7.51137	0.203621	44.0918	5.46244	0.0603829	4.13801
Ga0072459_112134	Transmembrane protein		Unknown function		3	no	no	573.262	9.16305	0.0123726	255.243	7.99573	0.184938	2.24594
Ga0072459_111397	Membrane protein		Unknown function		3	no	no	563.872	9.13922	0.299471	304.128	8.24853	0.0121996	1.85406
Ga0072459_112139	Transmembrane protein		Unknown function		2	no	no	363.58	8.50613	0.88215	17.851	4.15793	0.439129	20.3675
Ga0072459_111650	Transmembrane protein		Unknown function		2	no	no	430.105	8.74855	0.148605	94.2105	6.55782	0.101305	4.56536
Ga0072459_11344	Transmembrane protein		Unknown function		2	no	no	442.942	8.79097	0.273516	99.5902	6.63793	0.182578	4.44764
Ga0072459_111610	Transmembrane protein		Unknown function		2	no	no	876.576	9.77574	0.105621	217.256	7.76325	0.208137	4.03476
Ga0072459_111344	Transmembrane protein		Unknown function		2	no	no	307.838	8.26603	0.119598	79.93	6.32067	0.0671015	3.85134
Ga0072459_112592	Transmembrane protein		Unknown function		2	no	no	336.595	8.39487	0.202018	114.988	6.84534	0.0850161	2.92721
Ga0072459_113133	Membrane protein with DUF116 domain		Unknown function		2	no	no	498.965	8.96279	0.107499	171.278	7.4202	0.0272871	2.91318
Ga0072459_111561	Uncharacterized membrane protein		Unknown function		2	no	yes	277.67	8.11723	0.0652683	102.093	6.67374	0.159383	2.71978
Ga0072459_113626	Transmembrane protein		Unknown function		2	no	no	473.776	8.88806	0.365476	182.71	7.51341	0.0438915	2.59305
Ga0072459_112058	conserved repeat domain-containing protein		Unknown function		2	no	yes	419.327	8.71193	0.112597	205.09	7.68012	0.0713218	2.04459
Ga0072459_111357	Transmembrane protein		Unknown function		2	no	no	175.479	7.45515	0.232489	87.326	6.44834	0.029616	2.00947
Ga0072459_111267	Hemolysin, contains CBS domains		Unknown function		2	no	no	235.645	7.88047	0.103419	120.287	6.91033	0.034991	1.95903
Ga0072459_113232	Membrane protein		Unknown function		2	no	yes	194.318	7.60228	0.240808	107.598	6.74951	0.0977423	1.80596
Ga0072459_111625	Transmembrane protein		Unknown function		1	no	no	837.457	9.70987	0.119192	34.4997	5.10851	0.296876	24.2743
Ga0072459_112238	Transmembrane protein		Unknown function		1	no	no	1048.72	10.0344	0.508099	58.009	5.8582	0.264729	18.0786
Ga0072459_112375	Transmembrane protein		Unknown function		1	no	no	483.402	8.91708	0.25903	56.5215	5.82073	0.162491	8.55253
Ga0072459_11170	Transmembrane protein		Unknown function		1	no	no	367.842	8.52294	0.137671	90.4102	6.49841	0.131684	4.06858
Ga0072459_112423	Transmembrane protein		Unknown function		1	no	yes	395.433	8.62729	0.0380167	143.132	7.16121	0.0766502	2.76271
Ga0072459_11805	SM-like protein		Unknown function		1	no	yes	346.219	8.43554	0.103984	148.923	7.21843	0.0904558	2.32481
Ga0072459_11831	Membrane protein		Unknown function		1	no	yes	225.858	7.81927	0.013196	98.4608	6.62148	0.0598933	2.29389
Ga0072459_111290	Transmembrane protein		Unknown function		1	no	no	379.909	8.56951	0.0988428	178.723	7.48158	0.0223607	2.12569
Ga0072459_112545	Transmembrane protein		Unknown function		1	no	yes	357.001	8.47978	0.225943	169.928	7.40878	0.0905912	2.10089
Ga0072459_111573	Transmembrane protein		Unknown function		1	PS51257	no	396.627	8.63164	0.17754	199.398	7.6395	0.218221	1.98913
Ga0072459_111502	Membrane protein		Unknown function		1	no	no	37.155	5.21548	0.586907	20.5308	4.35971	0.501392	1.80972
Ga0072459_111894	Membrane protein		Unknown function		1	no	no	117.994	6.88257	0.287667	65.2037	6.02688	0.153228	1.80962
Ga0072459_112618	Protein of unknown function (DUF1232)		Unknown function		0	no	no	475.176	8.89232	0.117805	81.47	6.3482	0.120376	5.83253
Ga0072459_111567	Methyltransferase domain-containing protein		Unknown function		0	no	no	468.612	8.87225	0.172424	94.9163	6.56858	0.0315819	4.93711
Ga0072459_113324	Uncharacterized conserved protein, contains HEPN domain		Unknown function		0	no	no	434.736	8.764	0.0845445	100.262	6.64763	0.0336854	4.33601
Ga0072459_111817	Uncharacterized protein YjbI, contains pentapeptide repeats		Unknown function		0	no	no	245.261	7.93818	0.00524985	58.8652	5.87934	0.159373	4.16649
Ga0072459_112642	protein of unknown function (DUF4325)		Unknown function		0	no	no	463.342	8.85593	0.110503	131.852	7.04278	0.225945	3.5141
Ga0072459_112	Dephospho-CoA kinase		Unknown function		0	no	no	297.661	8.21753	0.148601	85.7302	6.42173	0.0344905	3.47206
Ga0072459_113771	Nucleotidyltransferase		Unknown function		0	no	no	590.033	9.20465	0.129478	174.946	7.45076	0.176356	3.37266
Ga0072459_112629	Uncharacterized conserved protein, contains HEPN domain		Unknown function		0	no	no	611.411	9.256	0.171189	199.273	7.6386	0.0934608	3.06821
Ga0072459_112072	DUF2110 domain protein		Unknown function		0	no	no	502.39	8.97266	0.0576093	165.33	7.3692	0.09103	3.03871
Ga0072459_111893	putative methanogenesis marker protein 8		Unknown function		0	no	no	448.565	8.80917	0.0304337	152.128	7.24914	0.0576324	2.9486
Ga0072459_11397	Uncharacterised protein family MTH865		Unknown function		0	no	no	798.729	9.64156	0.113879	297.071	8.21466	0.0653563	2.68868
Ga0072459_112264	Secreted protein		Unknown function		0	no	yes	470.718	8.87872	0.0449191	180.577	7.49647	0.083228	2.60675
Ga0072459_11626	Protein of unknown function (DUF1699)		Unknown function		0	no	no	483.228	8.91656	0.115629	203.596	7.66956	0.168351	2.37347
Ga0072459_11420	protein of unknown function (DUF362)		Unknown function		0	no	no	436.157	8.76871	0.0859087	189.064	7.56273	0.0732247	2.30693
Ga0072459_111471	Methyltransferase domain-containing protein		Unknown function		0	no	yes	214.647	7.74583	0.0664672	94.1137	6.55633	0.0394573	2.28072
Ga0072459_11172	GAF domain-containing protein		Unknown function		0	no	no	672.385	9.39314	0.081215	295.233	8.20571	0.0923103	2.27747
Ga0072459_1151	HEAT repeat-containing protein		Unknown function		0	no	no	610.9	9.25479	0.0737631	276.969	8.11358	0.116686	2.20566
Ga0072459_113051	ATP-grasp fold		Unknown function		0	no	no	293.353	8.19649	0.0450725	143.426	7.16416	0.0769271	2.04533
Ga0072459_112105	RyR domain-containing protein	ryR	Unknown function		0	no	no	406.134	8.66581	0.078556	199.32	7.63894	0.0540623	2.0376
Ga0072459_112702	ATPase family associated with various cellular activities (AAA)		Unknown function		0	no	no	178.134	7.47682	0.0358708	89.5065	6.48392	0.0889846	1.99018
Ga0072459_112528	PFL-like glycyl radical enzymes		Unknown function		0	no	no	193.37	7.59522	0.131336	98.9227	6.62823	0.00498975	1.95476
Ga0072459_111666	protein of unknown function (DUF4365)		Unknown function		0	no	no	336.089	8.3927	0.12698	177.126	7.46863	0.0993826	1.89746
Ga0072459_11288	Uncharacterized conserved protein, DUF111 family		Unknown function		0	no	no	382.194	8.57816	0.11694	202.106	7.65897	0.0502071	1.89106
Ga0072459_113157	NurA domain		Unknown function		0	no	no	218.98	7.77465	0.046716	119.792	6.90438	0.0833127	1.828
Ga0072459_111708	Methanogenic corrinoid protein MtbC1		Unknown function		0	no	no	425.962	8.73458	0.176384	199.322	7.63896	0.112367	2.13705
Ga0072459_11274	NADP dependent aldo-keto reductase		Energy metabolism	Electron transport	0	no	no	295.438	8.20671	0.200076	142.513	7.15495	0.143902	2.07306
