# Supplementary material for: Electron and Proton Flux for Carbon Dioxide Reduction in Methanosarcina barkeri During Direct Interspecies Electron Transfer
Source: Front Microbiol. 2018 Dec 13;9:3109. doi: 10.3389/fmicb.2018.03109 (PMC6315138; doi:10.3389/fmicb.2018.03109)
Supplement: Supplementary file 2 [file Table_2.XLSX]

## Sheet: Sheet1
Supplementary Table 2. Genes that were at least 2 fold more highly transcribed in Methanosarcina barkeri cells grown via HIT with Pelobacter carbinolicus than in M. barkeri cells grown via DIET with Geobacter metallireducens.
Locus ID	Annotation	abbreviation	Main role	sub role	# Transmembrane helices	evidence of surface protein	signal peptide?	average gm+mb	log2 rpkm DIET	stdev DIET	average pc+mb	log2 rpkm HIT	stdev HIT	HIT vs DIET
Ga0072459_113099	ech hydrogenase subunit A	echA	Energy metabolism	Electron transport	18	no	no	222.712	7.79904	0.148483	1155.97	10.1749	0.128425	5.19044
Ga0072459_112991	dolichyl-diphosphooligosaccharide--protein glycosyltransferase	stt3	Protein fate	Protein and peptide secretion and trafficking	13	no	no	210.654	7.71873	0.109594	474.227	8.88944	0.0154903	2.25122
Ga0072459_111156	sodium:proline symporter (proline permease)		Transport and binding proteins	Amino acids and amines	13	no	no	334.731	8.38686	0.202059	942.244	9.87996	0.0778834	2.81493
Ga0072459_111054	Amino acid transporter		Transport and binding proteins	Amino acids and amines	12	no	no	273.9	8.09751	0.0596303	678.928	9.40711	0.0614418	2.47874
Ga0072459_1176	Predicted cation transporter		Transport and binding proteins	Cations and iron carrying compounds	11	no	no	189.565	7.56655	0.0585232	388.605	8.60216	0.128412	2.04999
Ga0072459_111568	Transmembrane protein		Unknown function		11	no	no	100	6.64386	0.11569	186.153	7.54034	0.029259	1.86152
Ga0072459_11375	tetrahydromethanopterin S-methyltransferase, subunit C (EC 2.1.1.86)	mtrC	Energy metabolism	Methanogenesis	8	no	no	281.304	8.13599	0.0435298	1035.86	10.0166	0.154161	3.68234
Ga0072459_111611	Zn-dependent protease (includes SpoIVFB)		Protein fate	Degradation of proteins, peptides and glycopeptides	8	no	no	52.6045	5.71711	0.126982	108.097	6.75619	0.0516934	2.0549
Ga0072459_11635	V-type ATP synthase subunit I	atpI	Energy metabolism	ATP-proton motive force interconversion	7	no	no	488.692	8.93278	0.273775	3594.44	11.8116	0.0661164	7.35523
Ga0072459_113100	ech hydrogenase subunit B	echB	Energy metabolism	Electron transport	7	no	no	467.577	8.86906	0.0445537	1505.04	10.5556	0.0585361	3.21882
Ga0072459_111487	zinc transporter, ZIP family	zupT	Transport and binding proteins	Cations and iron carrying compounds	7	no	no	76.2013	6.25174	0.162511	189.149	7.56338	0.0709882	2.48223
Ga0072459_11376	tetrahydromethanopterin S-methyltransferase, subunit D (EC 2.1.1.86)	mtrD	Energy metabolism	Methanogenesis	6	no	no	210.109	7.71499	0.105982	1472.44	10.524	0.192393	7.00802
Ga0072459_11377	tetrahydromethanopterin S-methyltransferase, subunit E (EC 2.1.1.86)	mtrE	Energy metabolism	Methanogenesis	6	no	no	249.247	7.96143	0.0487346	1681.62	10.7156	0.120443	6.74681
Ga0072459_11130	protein translocase subunit secF	secF	Protein fate	Protein and peptide secretion and trafficking	6	no	no	124.406	6.95891	0.273373	246.923	7.94792	0.124784	1.98482
Ga0072459_113819	NitT/TauT family transport system permease protein		Transport and binding proteins	Other	6	no	no	228.973	7.83903	0.121993	422.058	8.7213	0.0396654	1.84327
Ga0072459_112832	methanophenazine-reducing hydrogenase, cytochrome B subunit (EC 1.12.98.3)	vhtC	Energy metabolism	Electron transport	5	no	no	181.865	7.50673	0.196776	832.182	9.70075	0.188732	4.57582
Ga0072459_113160	CoB-CoM heterodisulfide reductase, subunit E (EC 1.8.98.1)	hdrE	Energy metabolism	Methanogenesis	5	no	no	540.966	9.07939	0.118324	1422.76	10.4745	0.141409	2.63004
Ga0072459_112863	Protein of unknown function DUF106, transmembrane		Unknown function		4	no	no	371.206	8.53608	0.220643	840.565	9.71522	0.0966919	2.26442
Ga0072459_111387	Membrane protein		Unknown function		4	PS51257	no	56.9583	5.83183	0.270194	166.624	7.38046	0.210734	2.92538
Ga0072459_113864	pheromone shutdown-related protein TraB	traB	Unknown function		4	no	no	160.1	7.32283	0.095119	306.062	8.25768	0.0697418	1.9117
Ga0072459_113737	Protein of unknown function (DUF1673)		Unknown function		4	no	no	99.541	6.63722	0.111485	181.225	7.50164	0.0223542	1.8206
Ga0072459_112091	Phosphate-starvation-induced PsiE-like	psiE	Cellular processes	Stress response	3	no	no	113.745	6.82965	0.250255	286.047	8.16011	0.259712	2.51482
Ga0072459_11478	SigmaK-factor processing regulatory protein BofA	bofA	Regulatory functions	DNA interactions	3	no	no	190.732	7.5754	0.0481152	480.925	8.90967	0.250874	2.52147
Ga0072459_112165	Transmembrane protein		Unknown function		3	no	no	32.9278	5.04123	0.0580036	119.593	6.90199	0.245055	3.63199
Ga0072459_11801	Transmembrane protein		Unknown function		3	no	no	237.936	7.89443	0.18506	632.361	9.3046	0.067153	2.65769
Ga0072459_113596	Uncharacterized membrane protein with DUF2178 domain		Unknown function		3	no	no	253.856	7.98787	0.196383	457.851	8.83874	0.077935	1.80359
Ga0072459_113760	dolichol-phosphate mannosyltransferase	dpm1	Cell envelope	Glycosyltransferase	2	no	no	135.754	7.08485	0.083358	308.106	8.26728	0.132131	2.26959
Ga0072459_112760	S-layer duplication domain protein		Cell envelope	Surface structures	2	pfam07752; TIGR01567	yes	312.294	8.28676	0.139083	597.577	9.22298	0.0468517	1.91351
Ga0072459_113815	S-layer family duplication domain-containing protein		Cell envelope	Surface structures	2	pfam07752, TIGR01567	yes	282.576	8.14249	0.101104	591.596	9.20847	0.0117635	2.09359
Ga0072459_11634	A1AO H+ ATPase subunit K	atpK	Energy metabolism	ATP-proton motive force interconversion	2	no	no	155.993	7.28533	0.156084	1070.91	10.0646	0.145623	6.86512
Ga0072459_111237	Predicted transcriptional regulator, containsd two HTH domains		Regulatory functions	DNA interactions	2	no	no	70.6363	6.14234	0.109832	165.009	7.3664	0.110005	2.33604
Ga0072459_111291	Winged helix DNA binding domain		Regulatory functions	DNA interactions	2	no	yes	170.042	7.40975	0.139122	382.653	8.57989	0.0240215	2.25035
Ga0072459_111183	cobalt/nickel transport protein	cbiN	Transport and binding proteins	Cations and iron carrying compounds	2	no	no	218.153	7.76919	0.171448	447.788	8.80667	0.165475	2.05264
Ga0072459_11885	Membrane protein		Unknown function		2	no	yes	188.663	7.55966	0.269136	529.194	9.04765	0.1581	2.80498
Ga0072459_112521	Membrane protein		Unknown function		2	no	no	98.063	6.61564	0.201336	384.997	8.5887	0.207344	3.92602
Ga0072459_112715	Membrane protein		Unknown function		2	no	yes	79.1628	6.30675	0.0870698	202.08	7.65878	0.104381	2.55271
Ga0072459_112472	Putative transmembrane protein		Unknown function		2	no	no	5.51125	2.46238	0.726658	10.0652	3.33131	0.294225	1.82631
Ga0072459_11107	phosphatidylserine decarboxylase	psd	Unknown function	General	2	no	no	95.6163	6.57918	0.34344	367.504	8.52161	0.0610636	3.84353
Ga0072459_113023	Transmembrane protein		Unknown function		2	no	no	93.8365	6.55208	0.465283	324.629	8.34265	0.319197	3.45951
Ga0072459_111963	Uncharacterized membrane protein YsdA, DUF1294 family		Unknown function		2	no	no	104.215	6.70342	0.278596	337.711	8.39964	0.187146	3.24052
Ga0072459_113309	Transmembrane protein		Unknown function		2	no	no	75.7472	6.24312	0.47221	214.422	7.74431	0.288628	2.83075
Ga0072459_112019	Transmembrane protein		Unknown function		2	no	no	55.6997	5.7996	0.136667	123.851	6.95246	0.152992	2.22355
Ga0072459_111384	O-acetylhomoserine sulfhydrylase (EC 2.5.1.49)	metY	Amino acid biosynthesis	Aspartate family	1	no	no	539.764	9.07619	0.282652	1486.66	10.5379	0.10983	2.75427
Ga0072459_112899	cell surface protein		Cell envelope	Surface structures	1	TIGR04279	no	4694.28	12.1967	0.476747	10842.8	13.4045	0.0936876	2.30979
Ga0072459_11826	PKD repeat-containing protein		Cell envelope	Surface structures	1	pfam00801	yes	1172.52	10.1954	0.404357	5773.87	12.4953	0.0486888	4.92431
Ga0072459_11685	S-layer duplication domain protein		Cell envelope	Surface structures	1	pfam07752; TIGR04126; TIGR01567	yes	1777.06	10.7953	0.409481	9459.79	13.2076	0.133713	5.32326
Ga0072459_11917	Rhodanese-related sulfurtransferase		Central intermediary metabolism	Sulfur	1	no	yes	69.6418	6.12188	0.399996	555.3	9.11712	0.120178	7.97367
Ga0072459_111479	Thioredoxin		Energy metabolism	Electron transport	1	PS1257	yes	272.051	8.08773	0.0616105	536.347	9.06702	0.0753469	1.9715
Ga0072459_11373	tetrahydromethanopterin S-methyltransferase, subunit A (EC 2.1.1.86)	mtrA	Energy metabolism	Methanogenesis	1	no	no	237.621	7.89252	0.0730926	1685.15	10.7187	0.128758	7.09177
Ga0072459_11374	tetrahydromethanopterin S-methyltransferase, subunit B (EC 2.1.1.86)	mtrB	Energy metabolism	Methanogenesis	1	no	no	567.37	9.14815	0.0699055	2250.39	11.136	0.146623	3.96635
Ga0072459_11372	tetrahydromethanopterin S-methyltransferase, subunit F (EC 2.1.1.86)	mtrF	Energy metabolism	Methanogenesis	1	no	no	177.009	7.46768	0.336179	1178.52	10.2028	0.165112	6.65797
Ga0072459_11371	tetrahydromethanopterin S-methyltransferase, subunit G (EC 2.1.1.86)	mtrG	Energy metabolism	Methanogenesis	1	no	no	1430.17	10.482	0.116466	3485.32	11.7671	0.0391231	2.43701
Ga0072459_112429	Inorganic pyrophosphatase		Energy metabolism	Oxidative phosphorylation	1	no	no	149.241	7.2215	0.292698	461.494	8.85017	0.0730505	3.09227
Ga0072459_113806	Preprotein translocase subunit Sec61beta	secG	Protein fate	Protein and peptide secretion and trafficking	1	no	no	150.345	7.23213	0.406391	629.23	9.29744	0.134401	4.18525
Ga0072459_113502	protein translocase subunit secE/sec61 gamma	secE	Protein fate	Protein and peptide secretion and trafficking	1	no	no	1117.11	10.1256	0.0970783	2021.54	10.9812	0.142269	1.80962
Ga0072459_113840	signal sequence peptidase		Protein fate	Protein and peptide secretion and trafficking	1	no	no	148.362	7.21297	0.174393	350.846	8.45469	0.0787775	2.3648
Ga0072459_113201	molybdate transport system substrate-binding protein	modA	Transport and binding proteins	Anions	1	no	no	255.117	7.99501	0.204532	548.036	9.09813	0.089903	2.14818
Ga0072459_111740	Membrane associated protein		Unknown function		1	no	no	65.589	6.03538	0.374875	224.146	7.80829	0.119022	3.41743
Ga0072459_111130	Membrane protein		Unknown function		1	PS51257	yes	137.884	7.10731	0.383849	1166.1	10.1875	0.215961	8.45708
Ga0072459_11963	Membrane protein		Unknown function		1	no	yes	485.613	8.92366	0.602683	2475.16	11.2733	0.218193	5.09697
Ga0072459_113743	Membrane protein		Unknown function		1	no	no	124.517	6.9602	0.245575	284.292	8.15123	0.0811288	2.28315
Ga0072459_112066	Putative transmembrane protein		Unknown function		1	PS51257	no	39.4728	5.30279	0.8553	286.709	8.16345	0.263922	7.26348
Ga0072459_113246	Putative transmembrane protein		Unknown function		1	no	no	175.81	7.45787	0.395917	646.366	9.33621	0.179247	3.67652
Ga0072459_111436	Secreted protein with membrane attachment site profile		Unknown function		1	PS51257	yes	518.664	9.01866	0.51167	1999.22	10.9652	0.172216	3.85457
Ga0072459_111256	Transmembrane protein		Unknown function		1	no	yes	80.4017	6.32915	0.457381	408.096	8.67276	0.195991	5.07571
Ga0072459_111150	Transmembrane protein		Unknown function		1	no	no	6.00725	2.5867	2.49524	17.4535	4.12544	0.755153	2.90541
Ga0072459_11308	Transmembrane protein		Unknown function		1	no	no	16.6645	4.05871	0.582677	304.556	8.25057	0.101023	18.2758
Ga0072459_11302	Transmembrane protein		Unknown function		1	no	no	80.8377	6.33696	0.23085	256.273	8.00154	0.301771	3.17021
Ga0072459_11240	Transmembrane protein		Unknown function		1	no	no	165.991	7.37496	0.418074	462.649	8.85378	0.252357	2.7872
Ga0072459_111119	Uncharacterised protein family (UPF0228)		Unknown function		1	no	no	60.358	5.91547	0.456618	164.66	7.36335	0.150996	2.72806
Ga0072459_113774	Transmembrane protein		Unknown function		1	no	no	65.6925	6.03766	0.110195	164.359	7.3607	0.0275177	2.50194
Ga0072459_113544	Transmembrane protein		Unknown function		1	no	yes	136.261	7.09023	0.0772823	304.914	8.25226	0.0619716	2.23772
Ga0072459_113358	Uncharacterised protein family (UPF0228)		Unknown function		1	no	no	68.86	6.10559	0.11213	147.177	7.2014	0.0360952	2.13733
Ga0072459_112493	Transmembrane protein		Unknown function		1	no	no	178.134	7.47682	0.344568	370.14	8.53193	0.064417	2.07788
Ga0072459_112244	Transmembrane protein		Unknown function		1	no	no	214.731	7.74639	0.485708	434.884	8.76449	0.188975	2.02525
Ga0072459_113805	Transmembrane protein with hydrolase domain		Unknown function		1	no	no	272.486	8.09004	0.157946	532.974	9.05792	0.0811775	1.95597
Ga0072459_11412	Uncharacterized conserved protein YggE, contains kinase-interacting SIMPL domain		Unknown function		1	no	no	190.305	7.57217	0.026989	344.775	8.42951	0.0767743	1.8117
Ga0072459_111214	aspartate aminotransferase	aspB	Amino acid biosynthesis	Alanine, aspartate, and glutamate metabolism	0	no	no	159.962	7.32159	0.179071	343.584	8.42452	0.136691	2.14791
Ga0072459_112686	aspartate aminotransferase	aspB	Amino acid biosynthesis	Arginine biosynthesis	0	no	no	160.071	7.32257	0.148913	406.927	8.66863	0.076468	2.54217
Ga0072459_111340	Arginosuccinate synthase	argG	Amino acid biosynthesis	Arginine biosynthesis	0	no	no	142.493	7.15475	0.228398	351.73	8.45832	0.105457	2.46839
Ga0072459_113741	dihydrodipicolinate synthase (EC 4.2.1.52)	dapA	Amino acid biosynthesis	Aspartate family	0	no	no	290.866	8.18421	0.153254	753.746	9.55794	0.0957417	2.59139
Ga0072459_111385	homoserine O-acetyltransferase (EC 2.3.1.31)	metX	Amino acid biosynthesis	Aspartate family	0	no	no	346.059	8.43487	0.340378	1155.77	10.1746	0.110606	3.33981
Ga0072459_113361	serine O-acetyltransferase	cysE	Amino acid biosynthesis	Cysteine	0	no	no	54.3528	5.76428	0.0997321	135.302	7.08004	0.143128	2.48933
Ga0072459_113695	serine O-acetyltransferase	cysE	Amino acid biosynthesis	Cysteine	0	no	no	141.137	7.14095	0.132429	327.063	8.35342	0.116083	2.31735
Ga0072459_113365	pyrroline-5-carboxylate reductase	proC	Amino acid biosynthesis	Glutamate family	0	no	no	165.23	7.36833	0.251834	335.155	8.38868	0.0423128	2.02841
Ga0072459_112496	L-glutamine synthetase (EC 6.3.1.2)	glnA	Amino acid biosynthesis	Glutamine biosynthesis	0	no	no	931.714	9.86374	0.199149	1717.45	10.746	0.0109595	1.84332
Ga0072459_112509	phosphoribosyl-ATP pyrophosphatase	hisE	Amino acid biosynthesis	Histidine family	0	no	no	110.291	6.78516	0.31343	218.154	7.7692	0.0769357	1.97799
Ga0072459_11943	imidazole glycerol phosphate synthase subunit hisH	hisH	Amino acid biosynthesis	Histidine family	0	no	no	146.893	7.19862	0.308368	289.46	8.17722	0.0716489	1.97055
Ga0072459_11473	imidazole glycerol phosphate synthase subunit hisF	hisF	Amino acid biosynthesis	Histidine family	0	no	no	200.163	7.64503	0.0685767	363.578	8.50612	0.0601305	1.81641
Ga0072459_113029	(R)-citramalate synthase	cimA	Amino acid biosynthesis	Leucine family	0	no	no	222.978	7.80076	0.166833	718.649	9.48914	0.0521348	3.22295
Ga0072459_1139	2-isopropylmalate synthase (EC 2.3.3.13)	leuA	Amino acid biosynthesis	Leucine family	0	no	no	964.25	9.91326	0.408989	2126.19	11.0541	0.0265052	2.20502
Ga0072459_112508	3-isopropylmalate dehydratase, large subunit	leuC	Amino acid biosynthesis	Leucine family	0	no	no	520.643	9.02415	0.0626766	948.521	9.88954	0.104296	1.82183
Ga0072459_112476	2-isopropylmalate synthase	aksA	Amino acid biosynthesis	Lysine	0	no	no	243.073	7.92525	0.153472	569.243	9.1529	0.0361221	2.34185
Ga0072459_111423	LL-diaminopimelate aminotransferase apoenzyme	dapC	Amino acid biosynthesis	Lysine	0	no	no	117.909	6.88152	0.146547	249.374	7.96217	0.0342536	2.11498
Ga0072459_113026	ketol-acid reductoisomerase (EC 1.1.1.86)	ilvC	Amino acid biosynthesis	Pyruvate family	0	no	no	253.046	7.98326	0.187843	844.205	9.72145	0.034892	3.33617
Ga0072459_113027	acetolactate synthase, small subunit	ilvN	Amino acid biosynthesis	Pyruvate family	0	no	no	217.844	7.76715	0.288829	501.759	8.97085	0.0468422	2.30329
Ga0072459_111376	cysteine synthase (EC 2.5.1.47)	cysK	Amino acid biosynthesis	Serine family	0	no	no	896.525	9.8082	0.35539	1882.9	10.8787	0.121709	2.10022
Ga0072459_11504	D-3-phosphoglycerate dehydrogenase	serA	Amino acid biosynthesis	Serine family	0	no	no	316.509	8.3061	0.186911	704.36	9.46017	0.131233	2.22541
Ga0072459_113683	phosphoserine phosphatase (EC 3.1.3.3)	serB	Amino acid biosynthesis	Serine family	0	no	no	672.368	9.39311	0.311072	1717	10.7457	0.108392	2.55366
Ga0072459_111375	serine O-acetyltransferase (EC 2.3.1.30)	cysE	Amino acid biosynthesis	Serine family	0	no	no	372.589	8.54144	0.214774	1010.39	9.98069	0.0944872	2.7118
Ga0072459_112955	Kynurenine formamidase		Amino acid biosynthesis	tryptophan metabolism	0	no	no	113.353	6.82468	0.0517285	242.753	7.92335	0.0123974	2.14156
Ga0072459_113650	cobalamin biosynthesis protein	cobW	Biosynthesis of cofactors, prosthetic groups, and carriers	Cobalamin biosynthesis	0	no	no	1013.75	9.98549	0.420759	14613.5	13.835	0.073936	14.4153
Ga0072459_113514	cobalt-precorrin 5A hydrolase	cbiG	Biosynthesis of cofactors, prosthetic groups, and carriers	Cobalamin biosynthesis	0	no	no	120.961	6.9184	0.353258	444.081	8.79468	0.127429	3.67128
Ga0072459_111381	FeS cluster assembly scaffold IscU	nifU	Biosynthesis of cofactors, prosthetic groups, and carriers	FeS cluster	0	no	no	467.82	8.86981	0.5857	1485.69	10.5369	0.136359	3.17578
Ga0072459_111405	Dihydropteroate synthase	folP	Biosynthesis of cofactors, prosthetic groups, and carriers	Folic acid	0	no	no	153.561	7.26267	0.0860978	319.364	8.31906	0.0462189	2.07972
Ga0072459_113510	cobalt-precorrin-6B (C15)-methyltransferase	cbiT	Biosynthesis of cofactors, prosthetic groups, and carriers	Heme, porphyrin, and cobalamin	0	no	no	211.433	7.72406	0.0329883	465.385	8.86228	0.0725286	2.2011
Ga0072459_113767	cyclic pyranopterin monophosphate synthase subunit MoaA	moaA	Biosynthesis of cofactors, prosthetic groups, and carriers	Molybdopterin	0	no	no	78.6525	6.29742	0.0722748	200.667	7.64866	0.0225793	2.55131
Ga0072459_113381	molybdopterin synthase subunit MoaD	moaD	Biosynthesis of cofactors, prosthetic groups, and carriers	Molybdopterin	0	no	no	81.101	6.34165	0.135242	242.576	7.9223	0.22363	2.99104
Ga0072459_11955	iron-sulfur cluster assembly accessory protein		Biosynthesis of cofactors, prosthetic groups, and carriers	Other	0	no	no	1107.5	10.1131	0.347106	2482.3	11.2775	0.153274	2.24135
Ga0072459_11519	geranylgeranyl-diphosphate synthase /farnesyl-diphosphate synthase	idsA	Biosynthesis of cofactors, prosthetic groups, and carriers	terpenoid backbone biosynthesis	0	no	no	208.47	7.7037	0.058084	430.175	8.74878	0.0710398	2.06348
Ga0072459_111380	cysteine desulphurase	iscS	Biosynthesis of cofactors, prosthetic groups, and carriers	Thiamine	0	no	no	570.05	9.15495	0.276139	1243.51	10.2802	0.123384	2.1814
Ga0072459_11908	Ubiquinone/menaquinone biosynthesis C-methylase UbiE	ubiE	Biosynthesis of cofactors, prosthetic groups, and carriers	Ubiquinone and other terpenoid biosynthesis	0	no	no	206.116	7.68731	0.109348	388.807	8.60291	0.0516802	1.88635
Ga0072459_11852	GDP-mannose 4,6 dehydratase	gmd	Cell envelope	Biosynthesis and degradation of surface polysaccharides and lipopolysaccharides	0	no	no	160.792	7.32905	0.264652	458.346	8.84029	0.0730743	2.85055
Ga0072459_113765	Disaggregatase-related		Cell envelope	Disaggregatase associated	0	no	no	159.683	7.31906	0.06352	331.439	8.3726	0.107282	2.07561
Ga0072459_112617	Concanavalin A-like lectin/glucanases superfamily		Cell envelope	Surface structures	0	no	yes	98.1185	6.61645	0.123194	260.173	8.02333	0.11103	2.65162
Ga0072459_111574	Tfp pilus assembly protein PilF	pilF	Cell motility	Pili	0	no	no	306.925	8.26174	0.0866925	641.495	9.32529	0.0796709	2.09007
Ga0072459_113066	Predicted archaeal cell division protein, SepF homolog, DUF552 family	sepF	Cellular processes	Cell division	0	no	no	241.018	7.913	0.13774	779.154	9.60576	0.16755	3.23276
Ga0072459_113722	Non-histone chromosomal protein MC1	mc1	Cellular processes	Defense mechanisms	0	no	no	181.686	7.5053	0.48793	1775.02	10.7936	0.224544	9.76971
Ga0072459_11562	Heat shock protein DnaJ, cysteine-rich domain		Cellular processes	Stress response	0	no	no	62.602	5.96814	0.767532	471.047	8.87973	0.111875	7.52447
Ga0072459_113372	Nucleotide-binding universal stress protein, UspA family	uspA	Cellular processes	Stress response	0	no	no	346.244	8.43565	0.0411276	662.754	9.37233	0.0582727	1.91412
Ga0072459_112795	phosphotransacetylase (EC 2.3.1.8)	pta	Central intermediary metabolism	Other	0	no	no	1236.95	10.2726	0.384857	3033.85	11.5669	0.0478552	2.4527
Ga0072459_112727	arginine decarboxylase	pdaD	Central intermediary metabolism	Polyamine biosynthesis	0	no	no	153.927	7.2661	0.164257	348.779	8.44617	0.0540644	2.26588
Ga0072459_112205	arginine decarboxylase	pdaD	Central intermediary metabolism	Polyamine biosynthesis	0	no	no	169.701	7.40685	0.167093	374.671	8.54948	0.117441	2.20783
Ga0072459_11103	monomeric archaeal DNA polymerase sliding clamp	pcn	DNA metabolism	DNA replication, recombination and repair	0	no	no	168.858	7.39966	0.162746	531.52	9.05398	0.0862523	3.14774
Ga0072459_112776	ATP-dependent DNA helicase RecG	recG	DNA metabolism	DNA replication, recombination and repair	0	no	no	59.562	5.89632	0.226877	271.053	8.08243	0.203888	4.55076
Ga0072459_112133	Restriction endonuclease type II-like		DNA metabolism	DNA replication, recombination and repair	0	no	no	71.4915	6.1597	0.16392	132.344	7.04815	0.14613	1.85119
Ga0072459_11132	replication factor C subunit	frcS	DNA metabolism	Replication, recombination and repair	0	no	no	175.97	7.45919	0.0230397	332.251	8.37613	0.0493383	1.88811
Ga0072459_112502	ketoisovalerate ferredoxin oxidoreductase, delta subunit	vorD	Energy metabolism	Amino acids and amines	0	no	no	234.743	7.87494	0.257599	441.523	8.78634	0.114797	1.88087
Ga0072459_11839	UDP-glucose 4-epimerase	galE	Energy metabolism	Amino sugar and nucleotide sugar metabolism	0	no	no	155.407	7.27991	0.301589	450.573	8.81562	0.103112	2.8993
Ga0072459_11636	H(+)-transporting ATP synthase, subunit H	atpH	Energy metabolism	ATP-proton motive force interconversion	0	no	no	508.907	8.99126	0.197457	3496.4	11.7717	0.0123736	6.87041
Ga0072459_11630	V-type ATP synthase subunit A	atpA	Energy metabolism	ATP-proton motive force interconversion	0	no	no	359.343	8.48922	0.0956857	1392.13	10.4431	0.0718953	3.87409
Ga0072459_11629	V-type ATP synthase subunit B	atpB	Energy metabolism	ATP-proton motive force interconversion	0	no	no	315.56	8.30177	0.131869	1492.83	10.5438	0.127994	4.73073
Ga0072459_11632	V-type ATP synthase subunit C	atpC	Energy metabolism	ATP-proton motive force interconversion	0	no	no	805.66	9.65403	0.182394	3032.02	11.5661	0.0480556	3.76339
Ga0072459_11633	V-type ATP synthase subunit E	atpE	Energy metabolism	ATP-proton motive force interconversion	0	no	no	305.377	8.25445	0.266052	2128.99	11.056	0.148647	6.97169
Ga0072459_113043	acetyl-CoA decarbonylase/synthase alpha subunit	cdhA3	Energy metabolism	Chemoautotrophy	0	no	no	418.591	8.7094	0.215949	3852.52	11.9116	0.0850994	9.20354
Ga0072459_113045	acetyl-CoA decarbonylase/synthase beta subunit (EC 2.3.1.169)	cdhC2	Energy metabolism	Chemoautotrophy	0	no	no	441.418	8.786	0.0298582	5595.07	12.4499	0.113373	12.6752
Ga0072459_113044	acetyl-CoA decarbonylase/synthase epsilon subunit	cdhB2	Energy metabolism	Chemoautotrophy	0	no	no	629.387	9.2978	0.130916	5063.94	12.306	0.0862689	8.04582
Ga0072459_11291	4Fe-4S dicluster domain-containing protein		Energy metabolism	Electron transport	0	no	no	124.166	6.95612	0.364726	2274.9	11.1516	0.232393	18.3215
Ga0072459_113120	4Fe-4S ferredoxin		Energy metabolism	Electron transport	0	no	no	113.837	6.83082	0.232876	354.484	8.46958	0.275296	3.11397
Ga0072459_113101	ech hydrogenase subunit C	echC	Energy metabolism	Electron transport	0	no	no	448.092	8.80765	0.285935	1588.02	10.633	0.0806919	3.54395
Ga0072459_113102	ech hydrogenase subunit D	echD	Energy metabolism	Electron transport	0	no	no	239.814	7.90577	0.301809	2093.65	11.0318	0.156468	8.73034
Ga0072459_113103	ech hydrogenase subunit E	echE	Energy metabolism	Electron transport	0	no	no	602.321	9.23439	0.058583	2020.69	10.9806	0.0803377	3.35483
Ga0072459_113104	ech hydrogenase subunit F	echF	Energy metabolism	Electron transport	0	no	no	215.978	7.75474	0.523647	1484.63	10.5359	0.212722	6.87401
Ga0072459_111580	Glutaredoxin		Energy metabolism	Electron transport	0	no	no	106.557	6.73548	0.0994242	305.122	8.25324	0.0687923	2.86346
Ga0072459_113518	Membrane associated thioredoxin domain protein		Energy metabolism	Electron transport	0	PS51257	yes	373.303	8.5442	0.398192	1234.46	10.2697	0.0559377	3.30685
Ga0072459_112831	methanophenazine-reducing hydrogenase, large subunit (EC 1.12.98.3)	vhtA	Energy metabolism	Electron transport	0	no	no	425.226	8.73209	0.103874	931.957	9.86412	0.0201424	2.19168
Ga0072459_112830	methanophenazine-reducing hydrogenase, small subunit (EC 1.12.98.3)	vhtB	Energy metabolism	Electron transport	0	no	no	302.823	8.24233	0.126142	657.063	9.35989	0.147774	2.16979
Ga0072459_11771	Nitroreductase-like protein		Energy metabolism	Electron transport	0	no	no	103.197	6.68925	0.0712276	267.938	8.06576	0.0637393	2.59638
Ga0072459_113162	rubrerythrin		Energy metabolism	Electron transport	0	no	no	218.055	7.76855	0.700143	1646.5	10.6852	0.230039	7.55085
Ga0072459_111400	thioredoxin	trx	Energy metabolism	Electron transport	0	no	no	196.821	7.62074	0.204929	987.563	9.94773	0.0152721	5.01756
Ga0072459_11628	V-type ATP synthase subunit D	atpD	Energy metabolism	Electron transport	0	no	no	205.107	7.68023	0.310433	1867.66	10.867	0.0651262	9.10577
Ga0072459_111640	Ferredoxin-thioredoxin reductase, catalytic subunit		Energy metabolism	Electron transport	0	no	no	198.581	7.63359	0.360599	465.038	8.86121	0.149766	2.3418
Ga0072459_11894	Thioredoxin		Energy metabolism	Electron transport	0	no	no	128.846	7.00951	0.363396	254.941	7.99402	0.238089	1.97864
Ga0072459_112338	enolase (EC 4.2.1.11)	eno	Energy metabolism	Glycolysis/gluconeogenesis	0	no	no	725.09	9.50202	0.252032	1507.06	10.5575	0.0703874	2.07844
Ga0072459_11698	formylmethanofuran dehydrogenase, subunit D	fmdD	Energy metabolism	Methanogenesis	0	no	no	202.959	7.66505	0.0826443	1028.18	10.0059	0.111131	5.06595
Ga0072459_11410	formylmethanofuran dehydrogenase, subunit D	fmdD	Energy metabolism	Methanogenesis	0	no	no	202.959	7.66505	0.0826443	1028.18	10.0059	0.111131	5.06595
Ga0072459_112976	5,10-methylenetetrahydromethanopterin reductase	mer	Energy metabolism	Methanogenesis	0	no	no	304.606	8.2508	0.247113	1243.21	10.2799	0.123446	4.08137
Ga0072459_113159	CoB-CoM heterodisulfide reductase, subunit D (EC 1.8.98.1)	hdrD	Energy metabolism	Methanogenesis	0	no	no	246.213	7.94376	0.0822205	792.183	9.62969	0.129812	3.21747
Ga0072459_113336	coenzyme F420-reducing hydrogenase, alpha subunit (	frhA	Energy metabolism	Methanogenesis	0	no	no	367.87	8.52305	0.117844	724.426	9.50069	0.0265687	1.96924
Ga0072459_113332	coenzyme F420-reducing hydrogenase, beta subunit	frhB	Energy metabolism	Methanogenesis	0	no	no	362.232	8.50077	0.0705424	815.963	9.67236	0.108738	2.2526
Ga0072459_113335	coenzyme F420-reducing hydrogenase, delta subunit (EC 1.12.98.1)	frhD	Energy metabolism	Methanogenesis	0	no	no	144.168	7.1716	0.266171	518.557	9.01836	0.108697	3.59691
Ga0072459_113333	coenzyme F420-reducing hydrogenase, gamma subunit (EC 1.12.98.1)	frhG	Energy metabolism	Methanogenesis	0	no	no	275.431	8.10555	0.177457	702.173	9.45568	0.0715737	2.54936
Ga0072459_111051	dimethylamine corrinoid protein	mtbC	Energy metabolism	Methanogenesis	0	no	no	134.129	7.06748	0.275342	1486.24	10.5375	0.168741	11.0807
Ga0072459_111053	Dimethylamine methyltransferase	mtbB	Energy metabolism	Methanogenesis	0	no	no	133.668	7.0625	0.539716	3005.05	11.5532	0.090224	22.4815
Ga0072459_111052	dimethylamine:corrinoid methyltransferase	mtbB	Energy metabolism	Methanogenesis	0	no	no	108.443	6.76079	0.201374	1361.23	10.4107	0.0849265	12.5525
Ga0072459_11408	formylmethanofuran dehydrogenase, subunit A (EC 1.2.99.5)	fwdA	Energy metabolism	Methanogenesis	0	no	no	325.041	8.34448	0.146047	1238.68	10.2746	0.115153	3.81084
Ga0072459_11411	formylmethanofuran dehydrogenase, subunit B (EC 1.2.99.5)	fmdB	Energy metabolism	Methanogenesis	0	no	no	321.991	8.33088	0.100135	1196.89	10.2251	0.0490465	3.71715
Ga0072459_11409	formylmethanofuran dehydrogenase, subunit C	fmdC	Energy metabolism	Methanogenesis	0	no	no	329.356	8.3635	0.151282	1074.95	10.0701	0.110917	3.2638
Ga0072459_11406	formylmethanofuran dehydrogenase, subunit E (EC 1.2.99.5)	fmdE	Energy metabolism	Methanogenesis	0	no	no	225.311	7.81577	0.197981	1662.04	10.6987	0.132919	7.37667
Ga0072459_11407	formylmethanofuran dehydrogenase, subunit F	fmdF	Energy metabolism	Methanogenesis	0	no	no	326.642	8.35157	0.0911367	1097.5	10.1	0.103864	3.35994
Ga0072459_113862	formylmethanofuran-tetrahydromethanopterin formyltransferase (EC 2.3.1.101)	ftr	Energy metabolism	Methanogenesis	0	no	no	340.936	8.41336	0.172173	995.94	9.95992	0.0436259	2.92119
Ga0072459_1185	methyl coenzyme M reductase, subunit C	mcrD	Energy metabolism	Methanogenesis	0	no	no	1872.75	10.8709	0.405781	7911.28	12.9497	0.128492	4.22442
Ga0072459_1186	methyl coenzyme M reductase, subunit D	mcrC	Energy metabolism	Methanogenesis	0	no	no	1162.43	10.1829	0.414526	6968.84	12.7667	0.165484	5.99504
Ga0072459_1188	methyl-coenzyme M reductase, alpha subunit (EC 2.8.4.1)	mcrA	Energy metabolism	Methanogenesis	0	no	no	1110.02	10.1164	0.34141	3889.47	11.9254	0.0932348	3.50396
Ga0072459_1184	methyl-coenzyme M reductase, beta subunit (EC 2.8.4.1)	mcrB	Energy metabolism	Methanogenesis	0	no	no	1157.62	10.177	0.417137	5041.61	12.2997	0.0548757	4.35514
Ga0072459_1187	methyl-coenzyme M reductase, gamma subunit (EC 2.8.4.1)	mcrG	Energy metabolism	Methanogenesis	0	no	no	2066.24	11.0128	0.426053	8681.05	13.0837	0.142965	4.20137
Ga0072459_111403	methylenetetrahydrofolate reductase		Energy metabolism	Methanogenesis	0	no	no	107.058	6.74225	0.275667	572.225	9.16044	0.174603	5.34499
Ga0072459_113684	methylenetetrahydromethanopterin dehydrogenase (EC 1.5.99.9)	mtd	Energy metabolism	Methanogenesis	0	no	no	1156.08	10.175	0.444847	3282.45	11.6806	0.0831805	2.83928
Ga0072459_111711	methylthiol:coenzyme M methyltransferase	mtsB	Energy metabolism	Methanogenesis	0	no	no	418.159	8.70791	0.21457	1109.72	10.116	0.0150438	2.65381
Ga0072459_111712	methylthiol:coenzyme M methyltransferase	mtsA	Energy metabolism	Methanogenesis	0	no	no	333.253	8.38048	0.0168712	875.94	9.77469	0.0142655	2.62845
Ga0072459_11142	monomethylamine corrinoid protein	mtmC	Energy metabolism	Methanogenesis	0	no	no	288.804	8.17395	0.256703	807.865	9.65797	0.0609305	2.79728
Ga0072459_11370	tetrahydromethanopterin S-methyltransferase, subunit H (EC 2.1.1.86)	mtrH	Energy metabolism	Methanogenesis	0	no	no	379.93	8.56959	0.0401634	1302.17	10.3467	0.149918	3.42739
Ga0072459_11143	methylamine-specific methylcobalamin:coenzyme M methyltransferase	mtaA	Energy metabolism	Methanogenesis	0	no	no	357.257	8.48082	0.131022	808.733	9.65952	0.0386253	2.26373
Ga0072459_113621	putative methanogenesis marker protein 6		Energy metabolism	Methanogenesis	0	no	no	170.926	7.41723	0.128251	378.645	8.5647	0.0778181	2.21526
Ga0072459_113524	CoB--CoM heterodisulfide reductase subunit C	hdrC	Energy metabolism	Methanogenesis	0	no	no	111.538	6.80139	0.201191	229.092	7.83978	0.0741838	2.05393
Ga0072459_111638	formylmethanofuran dehydrogenase, subunit B	fmdB	Energy metabolism	Methanogenesis	0	no	no	172.391	7.42954	0.0744392	350.417	8.45293	0.00820128	2.03269
Ga0072459_112794	acetate kinase (EC 2.7.2.1)	ackA	Energy metabolism	Methanogenesis; acetate	0	no	no	669.192	9.38628	0.296007	1603.11	10.6467	0.103815	2.3956
Ga0072459_113047	acetyl-CoA decarbonylase/synthase delta subunit	cdhD1	Energy metabolism	Methanogenesis; acetate	0	no	no	583.346	9.18821	0.268073	5962.82	12.5418	0.0849706	10.2218
Ga0072459_113048	CO dehydrogenase/acetyl-CoA synthase gamma subunit (corrinoid Fe-S protein)	cdhE	Energy metabolism	Methanogenesis; acetate	0	no	no	487.205	8.92839	0.25566	5283.62	12.3673	0.0832149	10.8447
Ga0072459_11139	Monomethylamine methyltransferase MtmB	mtmB	Energy metabolism	Methanogenesis; methylamine	0	no	no	292.165	8.19064	0.271437	1012.76	9.98407	0.0674212	3.46639
Ga0072459_11417	inorganic pyrophosphatase	ppa	Energy metabolism	Oxidative phosphorylation	0	no	no	135.263	7.07963	0.112487	265.883	8.05465	0.107915	1.96567
Ga0072459_1149	3-hexulose-6-phosphate synthase (EC 4.1.2.43)/formaldehyde activating enzyme	faeB-hpsB	Energy metabolism	Pentose phosphate pathway	0	no	no	251.401	7.97385	0.14018	678.972	9.40721	0.0331543	2.70075
Ga0072459_111228	phosphoenolpyruvate carboxylase, type 2 (EC 4.1.1.31)	ppcA	Energy metabolism	Pyruvate family	0	no	no	299.873	8.22821	0.1623	790.026	9.62576	0.00331336	2.63453
Ga0072459_113843	pyruvate ferredoxin oxidoreductase, delta subunit (EC 1.2.7.1)	porD	Energy metabolism	Pyruvate family	0	no	no	630.133	9.29951	0.220781	1686.22	10.7196	0.222494	2.67597
Ga0072459_113842	pyruvate ferredoxin oxidoreductase, gamma subunit (EC 1.2.7.1)	porC	Energy metabolism	Pyruvate family	0	no	no	639.64	9.32112	0.0875841	1456.56	10.5083	0.0899014	2.27715
Ga0072459_11522	pyruvate phosphate dikinase (EC 2.7.9.1)	ppdK	Energy metabolism	Pyruvate family	0	no	no	717.238	9.48631	0.366272	2108.44	11.042	0.0598351	2.93967
Ga0072459_113844	pyruvate ferredoxin oxidoreductase, alpha subunit (EC 1.2.7.1)	porA	Energy metabolism	Pyruvate metabolism	0	no	no	656.029	9.35762	0.178757	2183.03	11.0921	0.0918448	3.32763
Ga0072459_113845	pyruvate ferredoxin oxidoreductase, beta subunit (EC 1.2.7.1)	porB	Energy metabolism	Pyruvate metabolism	0	no	no	393.327	8.61959	0.189205	1428.29	10.4801	0.111767	3.6313
Ga0072459_113508	Isocitrate dehydrogenase (NADP(+))	icd	Energy metabolism	TCA cycle	0	no	no	233.236	7.86565	0.0957003	475.361	8.89288	0.103988	2.03811
Ga0072459_113578	phosphoglycerol geranylgeranyltransferase	pcrB	Fatty acid and lipid biosynthesis	Glycerophospholipid metabolism	0	no	no	502.514	8.97302	0.347015	1414.33	10.4659	0.158278	2.8145
Ga0072459_111964	myo-inositol-1-phosphate synthase		Fatty acid and lipid biosynthesis	Phosphatidylinositol biosynthesis	0	no	no	138.309	7.11175	0.099554	291.399	8.18685	0.130293	2.10687
Ga0072459_111685	acyl-CoA thioester hydrolase	fadM	Fatty acid and lipid biosynthesis		0	no	no	222.245	7.79601	0.150626	406.772	8.66808	0.0449305	1.83029
Ga0072459_11895	Hypothetical protein		Hypothetical proteins		0	no	no	250.903	7.97099	0.215894	2765.56	11.4334	0.0842667	11.0224
Ga0072459_111187	hypothetical protein		Hypothetical proteins		0	no	no	66.5897	6.05723	1.24574	602.281	9.23429	0.348757	9.04465
Ga0072459_113477	Hypothetical protein		Hypothetical proteins		0	no	no	56.5862	5.82238	0.266613	406.192	8.66602	0.233692	7.17828
Ga0072459_111932	Hypothetical protein		Hypothetical proteins		0	no	no	248.662	7.95804	0.499937	1136.33	10.1502	0.14493	4.56978
Ga0072459_113123	hypothetical protein		Hypothetical proteins		0	no	no	92.7683	6.53556	0.267092	382.21	8.57822	0.160912	4.12005
Ga0072459_11765	Hypothetical protein		Hypothetical proteins		0	no	no	416.424	8.70191	0.559631	1622.81	10.6643	0.0902426	3.89701
Ga0072459_113070	Hypothetical protein		Hypothetical proteins		0	no	no	127.444	6.99372	0.503884	430.225	8.74895	0.164921	3.37581
Ga0072459_113599	hypothetical protein		Hypothetical proteins		0	no	no	542.839	9.08438	0.170089	1465.35	10.517	0.165691	2.69942
Ga0072459_113768	hypothetical protein		Hypothetical proteins		0	no	no	14.8822	3.89552	1.2094	35.8388	5.16345	0.357747	2.40815
Ga0072459_111994	hypothetical protein		Hypothetical proteins		0	no	no	39.5335	5.305	0.250347	91.1817	6.51067	0.299696	2.30644
Ga0072459_111808	Hypothetical protein		Hypothetical proteins		0	no	no	455.05	8.82988	0.524028	1017.37	9.99063	0.147132	2.23574
Ga0072459_112902	hypothetical protein		Hypothetical proteins		0	no	no	665.868	9.37909	0.0210166	1477.56	10.529	0.101744	2.219
Ga0072459_113757	Hypothetical protein		Hypothetical proteins		0	no	no	77.4668	6.27551	0.234566	166.635	7.38054	0.272168	2.15105
Ga0072459_111795	Hypothetical protein		Hypothetical proteins		0	no	no	1860.46	10.8614	0.311333	3681.43	11.8461	0.0268549	1.97877
Ga0072459_112175	hypothetical protein		Hypothetical proteins		0	no	no	76.731	6.26174	0.384213	277.113	8.11433	0.0449461	3.61149
Ga0072459_1164	Hypothetical protein		Hypothetical proteins		0	no	no	141.638	7.14606	0.420405	368.022	8.52365	0.232789	2.59833
Ga0072459_111634	hypothetical protein		Hypothetical proteins		0	no	no	192.179	7.58631	0.219113	414.826	8.69636	0.0760419	2.15854
Ga0072459_1175	hypothetical protein		Hypothetical proteins		0	no	no	39.796	5.31455	0.377416	546.3	9.09355	0.260677	13.7275
Ga0072459_113334	hypothetical protein		Hypothetical proteins		0	no	no	218.721	7.77294	0.289369	2047.04	10.9993	0.211513	9.35915
Ga0072459_113061	hypothetical protein		Hypothetical proteins		0	no	no	80.0593	6.323	0.442962	689.781	9.43	0.299333	8.61588
Ga0072459_113598	hypothetical protein		Hypothetical proteins		0	no	no	220.529	7.78482	0.461879	1798.86	10.8129	0.116067	8.15705
Ga0072459_11731	hypothetical protein		Hypothetical proteins		0	no	no	38.5405	5.2683	0.188335	254.86	7.99356	0.20803	6.61279
Ga0072459_112334	hypothetical protein		Hypothetical proteins		0	no	no	189.197	7.56375	0.379253	963.017	9.91142	0.15002	5.09002
Ga0072459_111269	hypothetical protein		Hypothetical proteins		0	no	no	5.12875	2.35861	2.9058	19.6885	4.29928	0.521581	3.83885
Ga0072459_11835	hypothetical protein		Hypothetical proteins		0	no	no	4.86325	2.28192	2.31495	13.937	3.80085	0.897462	2.86578
Ga0072459_111469	hypothetical protein		Hypothetical proteins		0	no	no	2.84675	1.50932	2.35192	8.10875	3.01948	0.479894	2.84842
Ga0072459_113261	hypothetical protein		Hypothetical proteins		0	no	no	0.574	-0.800877	0	1.48625	0.571677	1.93094	2.58929
Ga0072459_11857	hypothetical protein		Hypothetical proteins		0	no	no	122.599	6.9378	0.664866	305.462	8.25485	0.0777638	2.49155
Ga0072459_111669	hypothetical protein		Hypothetical proteins		0	no	no	276.835	8.11288	0.384021	666.592	9.38066	0.132098	2.40791
Ga0072459_111058	hypothetical protein		Hypothetical proteins		0	no	no	44.4343	5.4736	0.722823	104.284	6.70438	0.215292	2.34693
Ga0072459_112910	hypothetical protein		Hypothetical proteins		0	no	no	40.6603	5.34555	0.806927	92.6155	6.53318	0.0991667	2.27779
Ga0072459_112166	hypothetical protein		Hypothetical proteins		0	no	no	16.51	4.04527	0.447244	36.207	5.1782	0.518063	2.19303
Ga0072459_112179	hypothetical protein		Hypothetical proteins		0	no	no	11.077	3.4695	3.00673	24.0775	4.58961	0.510395	2.17365
Ga0072459_112938	hypothetical protein		Hypothetical proteins		0	no	no	38.6605	5.27279	1.60954	82.0525	6.35848	0.126827	2.12239
Ga0072459_113119	hypothetical protein		Hypothetical proteins		0	no	no	97.2525	6.60366	0.257295	196.445	7.61798	0.264251	2.01995
Ga0072459_112665	hypothetical protein		Hypothetical proteins		0	no	no	2.39475	1.25988	2.17941	4.7885	2.25957	0.837762	1.99958
Ga0072459_11232	hypothetical protein		Hypothetical proteins		0	no	no	1.4	0.485427	1.59129	2.74875	1.45878	1.0833	1.96339
Ga0072459_112453	hypothetical protein		Hypothetical proteins		0	no	no	65.3855	6.0309	0.376743	125.568	6.97233	0.192917	1.92043
Ga0072459_113327	hypothetical protein		Hypothetical proteins		0	no	no	58.9727	5.88198	0.36054	109.327	6.77251	0.216612	1.85386
Ga0072459_111623	hypothetical protein		Hypothetical proteins		0	no	no	33.9567	5.08563	0.160881	62.6215	5.96859	0.138669	1.84415
Ga0072459_11996	hypothetical protein		Hypothetical proteins		0	no	no	73.7392	6.20436	0.475727	562.15	9.13481	0.339655	7.62348
Ga0072459_112067	hypothetical protein		Hypothetical proteins		0	no	no	32.6202	5.0277	0.585667	372.084	8.53948	0.326104	11.4065
Ga0072459_11168	hypothetical protein		Hypothetical proteins		0	no	no	48.0915	5.58771	0.330255	457.587	8.8379	0.0482666	9.51492
Ga0072459_111968	hypothetical protein		Hypothetical proteins		0	no	no	68.0257	6.08801	0.45019	317.324	8.30981	0.417526	4.66476
Ga0072459_113717	hypothetical protein		Hypothetical proteins		0	no	no	93.8353	6.55206	0.324283	397.261	8.63394	0.240084	4.2336
Ga0072459_113222	hypothetical protein		Hypothetical proteins		0	no	no	51.5365	5.68752	0.197596	186.067	7.53968	0.198088	3.6104
Ga0072459_11591	hypothetical protein		Hypothetical proteins		0	no	no	106.596	6.736	0.0988084	384.14	8.58549	0.130459	3.60372
Ga0072459_112668	hypothetical protein		Hypothetical proteins		0	no	no	80.1617	6.32484	0.125825	283.323	8.14631	0.120978	3.5344
Ga0072459_113088	hypothetical protein		Hypothetical proteins		0	no	no	174.572	7.44768	0.634999	561.277	9.13257	0.107601	3.21516
Ga0072459_111271	hypothetical protein		Hypothetical proteins		0	no	no	84.233	6.39631	0.235455	253.515	7.98593	0.155133	3.00969
Ga0072459_112011	hypothetical protein		Hypothetical proteins		0	no	no	74.8227	6.22541	0.157689	212.118	7.72873	0.179505	2.83495
Ga0072459_11646	hypothetical protein		Hypothetical proteins		0	no	no	196.576	7.61895	0.120987	551.846	9.10812	0.178793	2.80729
Ga0072459_111002	hypothetical protein		Hypothetical proteins		0	no	no	197.188	7.62343	0.468676	542.721	9.08407	0.26197	2.7523
Ga0072459_112163	hypothetical protein		Hypothetical proteins		0	no	no	227.725	7.83115	0.100255	594.261	9.21495	0.0386553	2.60956
Ga0072459_112547	hypothetical protein		Hypothetical proteins		0	no	no	65.9718	6.04378	0.158998	169.587	7.40588	0.157657	2.5706
Ga0072459_11965	hypothetical protein		Hypothetical proteins		0	no	no	99.8697	6.64198	0.377448	254.904	7.99381	0.330797	2.55237
Ga0072459_113330	hypothetical protein		Hypothetical proteins		0	no	no	127.542	6.99483	0.152702	321.707	8.3296	0.217075	2.52235
Ga0072459_111407	hypothetical protein		Hypothetical proteins		0	no	no	64.3367	6.00757	0.246697	161.974	7.33962	0.209444	2.5176
Ga0072459_11224	hypothetical protein		Hypothetical proteins		0	no	no	203.83	7.67122	0.110215	497.49	8.95853	0.112562	2.44072
Ga0072459_113798	hypothetical protein		Hypothetical proteins		0	no	no	68.7728	6.10377	0.305658	167.25	7.38586	0.142905	2.43192
Ga0072459_113132	hypothetical protein		Hypothetical proteins		0	no	no	342.898	8.42164	0.728313	801.672	9.64687	0.176081	2.33793
Ga0072459_111689	hypothetical protein		Hypothetical proteins		0	no	no	135.992	7.08738	0.16216	310.174	8.27694	0.177701	2.28083
Ga0072459_112534	hypothetical protein		Hypothetical proteins		0	no	no	1854.05	10.8565	0.0873745	4081.9	11.995	0.257231	2.20161
Ga0072459_113129	hypothetical protein		Hypothetical proteins		0	no	no	199.723	7.64186	0.376411	417.565	8.70586	0.198075	2.09072
Ga0072459_112064	hypothetical protein		Hypothetical proteins		0	no	no	207.584	7.69755	0.17605	431.87	8.75445	0.0558942	2.08046
Ga0072459_113178	hypothetical protein		Hypothetical proteins		0	no	no	153.173	7.25902	0.234316	310.405	8.27801	0.278546	2.0265
Ga0072459_112407	hypothetical protein		Hypothetical proteins		0	no	no	133.252	7.05801	0.159189	264.932	8.04948	0.0725104	1.9882
Ga0072459_112645	hypothetical protein		Hypothetical proteins		0	no	no	186.681	7.54443	0.257403	368.105	8.52397	0.172008	1.97183
Ga0072459_113730	hypothetical protein		Hypothetical proteins		0	no	no	114.875	6.84392	0.212108	222.005	7.79445	0.065808	1.93258
Ga0072459_111421	hypothetical protein		Hypothetical proteins		0	no	no	174.341	7.44577	0.257749	336.45	8.39425	0.180125	1.92983
Ga0072459_113247	hypothetical protein		Hypothetical proteins		0	no	no	229.281	7.84097	0.072437	424.353	8.72912	0.0976876	1.8508
Ga0072459_111953	hypothetical protein		Hypothetical proteins		0	no	no	181.416	7.50316	0.010423	331.987	8.37498	0.0376155	1.82998
Ga0072459_112520	hypothetical protein		Hypothetical proteins		0	no	no	205.987	7.68641	0.172255	371.176	8.53596	0.037418	1.80194
Ga0072459_112386	Transposase		Mobile and extrachromosomal elements	Transposon function	0	no	no	300.754	8.23244	0.195297	579.972	9.17984	0.143719	1.9284
Ga0072459_111813	Transposase DDE domain-containing protein		Mobile and extrachromosomal elements	Transposon function	0	no	no	31.3137	4.96872	0.76741	81.0365	6.3405	0.445347	2.58789
Ga0072459_113054	proteasome endopeptidase complex, beta component (EC 3.4.25.1).	psmB	Protein fate	Degradation of proteins, peptides and glycopeptides	0	no	no	622.791	9.2826	0.362357	1259.63	10.2988	0.0675619	2.02255
Ga0072459_113505	Proteasome-activating nucleotidase	pan	Protein fate	Degradation of proteins, peptides and glycopeptides	0	no	no	362.538	8.50199	0.0723288	994.113	9.95727	0.0535326	2.74209
Ga0072459_113193	3-isopropylmalate dehydratase		Protein fate	Protein folding and stabilization	0	no	no	624.872	9.28742	0.175041	1198.52	10.227	0.0825766	1.91803
Ga0072459_112829	Hydrogenase maturation factor	hypC	Protein fate	Protein folding and stabilization	0	no	no	150.894	7.23739	0.229887	408.341	8.67363	0.129062	2.70614
Ga0072459_111950	peptidylprolyl isomerase	slyD	Protein fate	Protein folding and stabilization	0	no	no	267.704	8.06449	0.133021	834.047	9.70398	0.0844858	3.11556
Ga0072459_113343	prefoldin subunit alpha	pfdA	Protein fate	Protein folding and stabilization	0	no	no	276.768	8.11253	0.362764	1112.25	10.1193	0.0614581	4.0187
Ga0072459_113813	pyruvate formate lyase activating enzyme	pflA	Protein fate	Protein folding and stabilization	0	no	no	238.264	7.89642	0.101636	507.552	8.98741	0.0836324	2.13021
Ga0072459_112780	HSP20 family protein		Protein fate	Protein folding and stabilization	0	no	no	186.309	7.54155	0.0385483	396.313	8.6305	0.0203059	2.12718
Ga0072459_113563	HSP20-like chaperone		Protein fate	Protein folding and stabilization	0	no	no	117.972	6.8823	0.386382	241.117	7.91359	0.344473	2.04385
Ga0072459_113046	CO dehydrogenase nickel-insertion accessory protein	cooC	Protein fate	Protein modification and repair	0	no	no	264.781	8.04865	0.344477	4360.74	12.0904	0.13357	16.4693
Ga0072459_112728	deoxyhypusine synthase	dys	Protein fate	Protein modification and repair	0	no	no	173.93	7.44237	0.107332	323.533	8.33777	0.0390633	1.86013
Ga0072459_112993	dolichyl-diphosphooligosaccharide--protein glycosyltransferase		Protein fate	Protein modification and repair	0	no	no	17.035	4.09043	0.609187	344.589	8.42873	0.242764	20.2283
Ga0072459_11471	Protein-L-isoaspartate(D-aspartate) O-methyltransferase (PCMT)	pcmT	Protein fate	Protein modification and repair	0	no	no	80.6867	6.33426	0.482057	389.044	8.60379	0.348577	4.82165
Ga0072459_112825	hydrogenase expression/formation protein HypE	hypE	Protein fate	Protein modification and repair	0	no	no	150.103	7.2298	0.161241	392.741	8.61743	0.0556379	2.61649
Ga0072459_113724	putative acetyltransferase		Protein fate	Protein modification and repair	0	no	no	166.175	7.37656	0.273958	413.14	8.69049	0.0421523	2.48617
Ga0072459_113513	cobalt-precorrin 5A hydrolase	cbiG	Protein fate	Protein modification and repair	0	no	no	165.833	7.37359	0.116215	313.068	8.29033	0.0638274	1.88785
Ga0072459_113499	LSU ribosomal protein L1P	rpl1	Protein fate	Ribosomal proteins: synthesis and modification	0	no	no	1025.2	10.0017	0.365699	2009.04	10.9723	0.0614739	1.95965
Ga0072459_111771	peptidyl-tRNA hydrolase	pth	Protein synthesis	Other	0	no	no	152.548	7.25312	0.035179	376.663	8.55713	0.0521189	2.46914
Ga0072459_11181	LSU ribosomal protein L10AE	rpl1e	Protein synthesis	Ribosomal proteins: synthesis and modification	0	no	no	363.684	8.50654	0.248594	1703.02	10.7339	0.162693	4.68268
Ga0072459_11508	LSU ribosomal protein L13P	rpl13	Protein synthesis	Ribosomal proteins: synthesis and modification	0	no	no	1039.68	10.0219	0.302847	4099.59	12.0013	0.0163704	3.94311
Ga0072459_11974	LSU ribosomal protein L30E	rpl3e	Protein synthesis	Ribosomal proteins: synthesis and modification	0	no	no	223.314	7.80293	0.367295	940.68	9.87756	0.135545	4.21237
Ga0072459_111413	LSU ribosomal protein L37E	rpl37e	Protein synthesis	Ribosomal proteins: synthesis and modification	0	no	no	253.134	7.98375	0.185473	1029.18	10.0073	0.286223	4.06578
Ga0072459_113579	LSU ribosomal protein L40E	rpl4e	Protein synthesis	Ribosomal proteins: synthesis and modification	0	no	no	634.38	9.3092	0.608656	2926.39	11.5149	0.220381	4.61299
Ga0072459_11980	SSU ribosomal protein S10P	rps1	Protein synthesis	Ribosomal proteins: synthesis and modification	0	no	no	699.158	9.44948	0.364737	1541.33	10.59	0.134435	2.20455
Ga0072459_11909	SSU ribosomal protein S15P	rps15	Protein synthesis	Ribosomal proteins: synthesis and modification	0	no	no	516.268	9.01198	0.261115	1378.34	10.4287	0.0557311	2.66982
Ga0072459_11509	SSU ribosomal protein S9P	rps9	Protein synthesis	Ribosomal proteins: synthesis and modification	0	no	no	327.091	8.35355	0.347936	1203.05	10.2325	0.230488	3.67802
Ga0072459_113500	LSU ribosomal protein L11P	rpl11	Protein synthesis	Ribosomal proteins: synthesis and modification	0	no	no	931.492	9.8634	0.183978	1790.78	10.8064	0.0779685	1.92248
Ga0072459_113497	LSU ribosomal protein L12AE	rpl12	Protein synthesis	Ribosomal proteins: synthesis and modification	0	no	no	1358.96	10.4083	0.13178	2564.68	11.3246	0.121591	1.88723
Ga0072459_112257	LSU ribosomal protein L15E	rpl15e	Protein synthesis	Ribosomal proteins: synthesis and modification	0	no	no	507.382	8.98693	0.385543	1602.94	10.6465	0.0808835	3.15922
Ga0072459_11507	LSU ribosomal protein L18AE	rpl18e	Protein synthesis	Ribosomal proteins: synthesis and modification	0	no	no	982.785	9.94073	0.531512	3074.91	11.5863	0.0662753	3.12877
Ga0072459_111539	LSU ribosomal protein L21E	rpl21e	Protein synthesis	Ribosomal proteins: synthesis and modification	0	no	no	178.81	7.48229	0.39194	799.848	9.64358	0.196705	4.47316
Ga0072459_112885	LSU ribosomal protein L22P	rpl22p	Protein synthesis	Ribosomal proteins: synthesis and modification	0	no	no	188.198	7.55611	0.310465	633.292	9.30673	0.104019	3.36503
Ga0072459_112887	LSU ribosomal protein L2P	rpl2p	Protein synthesis	Ribosomal proteins: synthesis and modification	0	no	no	389.468	8.60536	0.130489	960.909	9.90826	0.0695502	2.46724
Ga0072459_112869	LSU ribosomal protein L30P	rpl3p	Protein synthesis	Ribosomal proteins: synthesis and modification	0	no	no	251.537	7.97463	0.277656	665.841	9.37903	0.109655	2.64709
Ga0072459_113190	LSU ribosomal protein L44E	rpl44e	Protein synthesis	Ribosomal proteins: synthesis and modification	0	no	no	490.81	8.93902	0.237063	1711.76	10.7413	0.16295	3.48763
Ga0072459_112889	LSU ribosomal protein L4P	rpl4	Protein synthesis	Ribosomal proteins: synthesis and modification	0	no	no	913.41	9.83512	0.160596	1709.26	10.7392	0.0362066	1.87129
Ga0072459_112874	LSU ribosomal protein L6P	rpl6p	Protein synthesis	Ribosomal proteins: synthesis and modification	0	no	no	289.214	8.17599	0.0462137	768.273	9.58547	0.137162	2.65642
Ga0072459_111252	LSU ribosomal protein L7AE	rpl7ae	Protein synthesis	Ribosomal proteins: synthesis and modification	0	no	no	323.943	8.3396	0.502499	1539.74	10.5885	0.16446	4.75313
Ga0072459_112853	SSU ribosomal protein S11P	rps11	Protein synthesis	Ribosomal proteins: synthesis and modification	0	no	no	921.562	9.84794	0.159132	1748.73	10.7721	0.0810842	1.89757
Ga0072459_112855	SSU ribosomal protein S13P	rps13	Protein synthesis	Ribosomal proteins: synthesis and modification	0	no	no	529.285	9.0479	0.152365	1355.04	10.4041	0.0616556	2.56014
Ga0072459_113742	SSU ribosomal protein S17E	rps17E	Protein synthesis	Ribosomal proteins: synthesis and modification	0	no	no	262.286	8.035	0.744994	1655.77	10.6933	0.102752	6.31283
Ga0072459_113337	SSU ribosomal protein S19E	rps19e	Protein synthesis	Ribosomal proteins: synthesis and modification	0	no	no	1026.61	10.0037	0.326772	2045.47	10.9982	0.0982922	1.99245
Ga0072459_112947	SSU ribosomal protein S27AE	rps27ae	Protein synthesis	Ribosomal proteins: synthesis and modification	0	no	no	88.8115	6.47267	0.164894	181.052	7.50026	0.370189	2.03861
Ga0072459_111251	SSU ribosomal protein S28E	rps28e	Protein synthesis	Ribosomal proteins: synthesis and modification	0	no	no	1039.34	10.0214	0.395374	2686.98	11.3918	0.208628	2.58528
Ga0072459_11513	SSU ribosomal protein S2P	rps2	Protein synthesis	Ribosomal proteins: synthesis and modification	0	no	no	333.018	8.37945	0.378236	821.422	9.68198	0.089249	2.4666
Ga0072459_112884	SSU ribosomal protein S3P	rps3	Protein synthesis	Ribosomal proteins: synthesis and modification	0	no	no	242.762	7.9234	0.269362	682.159	9.41396	0.14177	2.81
Ga0072459_112854	SSU ribosomal protein S4P	rps4	Protein synthesis	Ribosomal proteins: synthesis and modification	0	no	no	349.001	8.44709	0.343161	1248.65	10.2862	0.0513315	3.57779
Ga0072459_112870	SSU ribosomal protein S5P	rps5	Protein synthesis	Ribosomal proteins: synthesis and modification	0	no	no	188.019	7.55473	0.404416	772.31	9.59304	0.131214	4.10763
Ga0072459_111248	SSU ribosomal protein S6E	rps6e	Protein synthesis	Ribosomal proteins: synthesis and modification	0	no	no	274.747	8.10196	0.191962	568.786	9.15174	0.0660658	2.07022
Ga0072459_11977	SSU ribosomal protein S7P	rps7	Protein synthesis	Ribosomal proteins: synthesis and modification	0	no	no	473.554	8.88739	0.250837	1372.08	10.4222	0.0485325	2.89741
Ga0072459_11933	SSU ribosomal protein S8E	rps8e	Protein synthesis	Ribosomal proteins: synthesis and modification	0	no	no	468.619	8.87227	0.362602	1558.43	10.6059	0.136672	3.32557
Ga0072459_112875	SSU ribosomal protein S8P	rps8p	Protein synthesis	Ribosomal proteins: synthesis and modification	0	no	no	351.859	8.45885	0.0974824	1057.85	10.0469	0.0547556	3.00645
Ga0072459_113340	LSU ribosomal protein L31E	rpl31e	Protein synthesis	Ribosomal proteins: synthesis and modification	0	no	no	426.858	8.73761	0.191109	1669.88	10.7055	0.0849797	3.91202
Ga0072459_112878	SSU ribosomal protein S4E	rps4e	Protein synthesis	Ribosomal proteins: synthesis and modification	0	no	no	342.457	8.41978	0.064262	1016.45	9.98932	0.0348735	2.96811
Ga0072459_112890	LSU ribosomal protein L3P	rpl3	Protein synthesis	Ribosomal proteins: synthesis and modification	0	no	no	516.798	9.01346	0.114366	1055.3	10.0434	0.0619214	2.042
Ga0072459_112248	LSU ribosomal protein L37AE	rpl37ae	Protein synthesis	Ribosomal proteins: synthesis and modification	0	no	no	418.399	8.70873	0.119895	794.72	9.6343	0.162364	1.89943
Ga0072459_112880	LSU ribosomal protein L14P	rpl14	Protein synthesis	Ribosomal proteins: synthesis and modification	0	no	no	290.688	8.18333	0.0641911	540.896	9.07921	0.0846611	1.86075
Ga0072459_11180	translation initiation factor 2 subunit beta (aeIF-2b)	eif2b	Protein synthesis	Translation factors	0	no	no	185.311	7.5338	0.270662	849.534	9.73053	0.113267	4.58437
Ga0072459_11523	rRNA processing protein Gar1	gar1	Protein synthesis	Translation factors	0	no	no	408.301	8.67349	0.204184	1228.66	10.2629	0.101139	3.0092
Ga0072459_11979	translation elongation factor 1A (EF-1A/EF-Tu)	tuf	Protein synthesis	Translation factors	0	no	no	906.65	9.8244	0.253602	2186.89	11.0947	0.0528674	2.41205
Ga0072459_111316	translation elongation factor 1B (aEF-1B)	ef1b	Protein synthesis	Translation factors	0	no	no	339.376	8.40674	0.362561	862.799	9.75288	0.101035	2.54231
Ga0072459_11978	translation elongation factor 2 (EF-2/EF-G)	fusA	Protein synthesis	Translation factors	0	no	no	513.379	9.00388	0.240003	1104.11	10.1087	0.0950557	2.15067
Ga0072459_113423	translation initiation factor 1 (eIF-1/SUI1)	yciH	Protein synthesis	Translation factors	0	no	no	289.089	8.17537	0.577734	1216.5	10.2485	0.213055	4.20803
Ga0072459_113601	translation initiation factor 5A precursor (eIF-5A)	eif5a	Protein synthesis	Translation factors	0	no	no	376.302	8.55575	0.295802	967.199	9.91767	0.0486538	2.57027
Ga0072459_113341	translation initiation factor 6 (aeIF-6)	eif6	Protein synthesis	Translation factors	0	no	no	291.221	8.18597	0.174275	1032.35	10.0117	0.12447	3.5449
Ga0072459_11727	translation initiation factor 1A (aeIF-1A)	eif1a	Protein synthesis	Translation factors	0	no	no	131.124	7.03478	0.088194	356.73	8.47869	0.0784214	2.72057
Ga0072459_113243	lysyl-tRNA synthetase, class II	lysS	Protein synthesis	tRNA aminoacylation	0	no	no	148.921	7.2184	0.0632687	363.719	8.50668	0.0553607	2.44237
Ga0072459_113140	tRNA-dihydrouridine synthase		Protein synthesis	tRNA aminoacylation	0	no	no	207.547	7.6973	0.0182272	387.973	8.59981	0.0421759	1.86932
Ga0072459_11931	aminotransferase		Protein synthesis	tRNA aminoacylation	0	no	no	223.933	7.80692	0.145066	586.295	9.19548	0.0116805	2.61818
Ga0072459_1198	aspartyl/glutamyl-tRNA(Asn/Gln) amidotransferase subunit A	gatA	Protein synthesis	tRNA aminoacylation	0	no	no	211.048	7.72143	0.0700851	436.687	8.77046	0.0797335	2.06914
Ga0072459_113823	23S rRNA (uracil(1939)-C(5))-methyltransferase	rumA	Protein synthesis	tRNA and rRNA base modification	0	no	no	421.668	8.71996	0.346664	1535.14	10.5842	0.236801	3.64064
Ga0072459_113824	23S rRNA (uracil(1939)-C(5))-methyltransferase	rumA	Protein synthesis	tRNA and rRNA base modification	0	no	no	407.773	8.67162	0.244149	1404.72	10.4561	0.255008	3.44485
Ga0072459_113825	Predicted RNA-binding protein, contains TRAM domain		Protein synthesis	tRNA and rRNA base modification	0	no	no	2482.01	11.2773	0.431048	6350.91	12.6327	0.19843	2.55877
Ga0072459_1116	putative RNA 2'-phosphotransferase	kptA	Protein synthesis	tRNA and rRNA base modification	0	no	no	173.705	7.4405	0.0244692	480.878	8.90953	0.134091	2.76836
Ga0072459_112245	KEOPS complex subunit Pcc1	pcc1	Protein synthesis	tRNA and rRNA base modification	0	no	no	128.008	7.00009	0.220049	315.675	8.3023	0.16563	2.46606
Ga0072459_111933	tRNA(Arg) A34 adenosine deaminase TadA	tadA	Protein synthesis	tRNA and rRNA base modification	0	no	no	70.79	6.14547	0.214458	160.369	7.32525	0.177517	2.26542
Ga0072459_1191	thymidylate synthase	thyA	Purines, pyrimidines, nucleosides and nucleotides	2'-Deoxyribonucleotide metabolism	0	no	no	238.391	7.89719	0.0985828	551.553	9.10736	0.0825536	2.31365
Ga0072459_11105	MutT-like protein		Purines, pyrimidines, nucleosides and nucleotides	Nucleotide and nucleoside interconversions	0	no	no	213.192	7.73601	0.179133	563.225	9.13757	0.0978446	2.64186
Ga0072459_112866	Adenylate kinase (EC 2.7.4.3)	adk	Purines, pyrimidines, nucleosides and nucleotides	Purine metabolism	0	no	no	357.442	8.48156	0.0334415	734.475	9.52057	0.112321	2.05481
Ga0072459_111414	amidophosphoribosyltransferase (EC 2.4.2.14)	purF	Purines, pyrimidines, nucleosides and nucleotides	Purine ribonucleotide biosynthesis	0	no	no	262.947	8.03863	0.165736	828.961	9.69516	0.152301	3.15258
Ga0072459_111250	nucleoside diphosphate kinase (EC 2.7.4.6)	ndk	Purines, pyrimidines, nucleosides and nucleotides	Purine ribonucleotide biosynthesis	0	no	no	213.789	7.74004	0.354903	715.192	9.48219	0.116357	3.34532
Ga0072459_111474	phosphoribosylformylglycinamidine synthase	purS	Purines, pyrimidines, nucleosides and nucleotides	Purine ribonucleotide biosynthesis	0	no	no	299.302	8.22546	0.414508	1047.2	10.0323	0.05921	3.49879
Ga0072459_111222	5-(carboxyamino)imidazole ribonucleotide mutase	purE	Purines, pyrimidines, nucleosides and nucleotides	Purine ribonucleotide biosynthesis	0	no	no	226.302	7.8221	0.136531	476.072	8.89504	0.027741	2.10371
Ga0072459_11938	orotate phosphoribosyltransferase	pyrE	Purines, pyrimidines, nucleosides and nucleotides	Pyrimidine metabolism	0	no	no	364.642	8.51034	0.117982	820.24	9.6799	0.0513495	2.24944
Ga0072459_113420	phosphoribosylaminoimidazole-succinocarboxamide synthase	purC	Purines, pyrimidines, nucleosides, and nucleotides	Purine ribonucleotide biosynthesis	0	no	no	273.712	8.09651	0.190281	790.407	9.62645	0.115235	2.88774
Ga0072459_112730	transcriptional regulator		Regulatory functions	DNA interactions	0	no	no	246.499	7.94544	0.322124	788.02	9.62209	0.0780538	3.19686
Ga0072459_111293	Helix-turn-helix domain-containing protein		Regulatory functions	DNA interactions	0	no	no	70.6658	6.14294	0.895428	165.314	7.36907	0.0778423	2.33938
Ga0072459_113395	nickel-responsive transcriptional regulator NikR	nikR	Regulatory functions	DNA interactions	0	no	no	646.448	9.33639	0.0772664	1308.19	10.3534	0.0496962	2.02366
Ga0072459_111317	Predicted RNA-binding protein involved in translation, contains Zn-ribbon domain, DUF1610 family		Regulatory functions	DNA interactions	0	no	no	214.094	7.7421	0.32904	997.609	9.96233	0.195383	4.65967
Ga0072459_112339	Predicted transcriptional regulator		Regulatory functions	DNA interactions	0	no	no	149.465	7.22366	0.426094	455.994	8.83287	0.108296	3.05084
Ga0072459_112532	Predicted transcriptional regulator		Regulatory functions	DNA interactions	0	no	no	500.039	8.9659	0.393887	919.233	9.84429	0.211629	1.83832
Ga0072459_111055	Predicted transcriptional regulator, contains HTH domain		Regulatory functions	DNA interactions	0	no	no	232.764	7.86272	0.178266	910.857	9.83108	0.156252	3.91323
Ga0072459_113191	SSU ribosomal protein S27E	rps27e	Regulatory functions	DNA interactions	0	no	no	153.754	7.26448	0.192649	379.695	8.5687	0.163993	2.4695
Ga0072459_111831	Transcription regulator AsnC-type,		Regulatory functions	DNA interactions	0	no	no	145.901	7.18885	0.423528	670.131	9.3883	0.263767	4.59304
Ga0072459_112729	transcriptional regulator, ArsR family	arsR	Regulatory functions	DNA interactions	0	no	no	200.019	7.644	0.222392	880.592	9.78233	0.0649865	4.40254
Ga0072459_11932	transcriptional regulator, AsnC family	lrp	Regulatory functions	DNA interactions	0	no	no	649.223	9.34257	0.309297	1900.07	10.8918	0.0190344	2.92668
Ga0072459_113506	transcriptional regulator, XRE family		Regulatory functions	DNA interactions	0	no	no	682.389	9.41445	0.303642	1229.57	10.2639	0.0292577	1.80187
Ga0072459_111475	Winged helix DNA binding domain		Regulatory functions	DNA interactions	0	no	no	154.103	7.26775	0.527508	807.123	9.65664	0.184444	5.23756
Ga0072459_112865	Winged helix-turn-helix transcription repressor DNA-binding		Regulatory functions	DNA interactions	0	no	no	119.424	6.89996	0.179916	475.554	8.89346	0.0681136	3.98205
Ga0072459_113424	Winged helix-turn-helix transcription repressor DNA-binding		Regulatory functions	DNA interactions	0	no	no	362.624	8.50233	0.304504	1364.05	10.4137	0.0944734	3.7616
Ga0072459_111578	Winged helix-turn-helix transcription repressor DNA-binding		Regulatory functions	DNA interactions	0	no	no	123.068	6.94331	0.586572	339.951	8.40918	0.163874	2.76231
Ga0072459_111691	Winged helix-turn-helix transcription repressor DNA-binding		Regulatory functions	DNA interactions	0	no	no	349.3	8.44832	0.0964317	654.906	9.35514	0.0950767	1.87491
Ga0072459_11151	transcriptional regulator /transcriptional regulator, TetR family		Regulatory functions	DNA interactions	0	no	no	94.061	6.55552	0.13407	299.058	8.22428	0.120087	3.17941
Ga0072459_113052	Transcription factor E (TFE)	tfe	Regulatory functions	DNA interactions	0	no	no	262.531	8.03634	0.127476	800.901	9.64548	0.0462658	3.05069
Ga0072459_111141	DNA-binding transcriptional regulator, HxlR family	hxlR	Regulatory functions	DNA interactions	0	no	no	126.71	6.98538	0.245684	350.35	8.45265	0.0841142	2.76498
Ga0072459_113661	Predicted transcriptional regulator, contains HTH domain		Regulatory functions	DNA interactions	0	no	no	109.96	6.78083	0.150376	294.761	8.2034	0.0989946	2.68063
Ga0072459_113534	Predicted transcriptional regulator, contains HTH domain		Regulatory functions	DNA interactions	0	no	no	66.9417	6.06483	0.0343262	149.256	7.22164	0.0569009	2.22964
Ga0072459_111692	Small nuclear ribonucleoprotein, LSM family		Regulatory functions	RNA binding	0	no	no	182.875	7.51471	0.108925	529.103	9.0474	0.0791345	2.89326
Ga0072459_111131	Polyhydroxyalkanoate synthesis regulator phasin		Regulatory functions	Signal transduction	0	no	no	108.289	6.75875	0.393523	270.761	8.08088	0.0494075	2.50035
Ga0072459_113590	Nitrogen regulatory protein PII		Regulatory functions	Small molecule interactions	0	no	no	87.5485	6.45201	0.0402261	222.108	7.79512	0.0774874	2.53697
Ga0072459_113080	nitrogen regulatory protein P-II family		Regulatory functions	Small molecule interactions	0	no	no	114.005	6.83296	0.231176	239.658	7.90483	0.232198	2.10216
Ga0072459_112393	3',5'-cyclic AMP phosphodiesterase CpdA	cpdA	Regulatory functions	Small molecule interactions	0	no	no	286.912	8.16446	0.0402662	597.987	9.22397	0.0607918	2.08422
Ga0072459_11969	DNA-directed RNA polymerase, subunit H	rpoH	Transcription	DNA-directed RNA polymerase	0	no	no	368.579	8.52583	0.540908	1577.31	10.6232	0.225015	4.27943
Ga0072459_112449	DNA-directed RNA polymerase I, II, and III		Transcription	DNA-directed RNA polymerase	0	no	no	330.086	8.3667	0.627412	906.16	9.82362	0.275214	2.74523
Ga0072459_112944	DNA-directed RNA polymerase, subunit E''	spt4	Transcription	DNA-directed RNA polymerase	0	no	no	236.029	7.88282	0.313561	489.15	8.93413	0.0691992	2.07241
Ga0072459_11975	transcription elongation factor NusA	nusA	Transcription	elongation factors	0	no	no	398.617	8.63886	0.25026	1189.93	10.2167	0.0927019	2.98514
Ga0072459_112249	ribosomal RNA-processing protein RRP42	rrp42	Transcription	RNA degradation	0	no	no	370.071	8.53166	0.0965066	716.144	9.48411	0.0969575	1.93515
Ga0072459_113254	Ribonuclease H-like domain		Transcription	RNA degradation	0	no	no	212.437	7.73089	0.0839159	559.443	9.12785	0.0479466	2.63345
Ga0072459_113210	Ribonuclease H-like domain		Transcription	RNA degradation	0	no	no	96.8353	6.59746	0.191023	205.761	7.68483	0.102837	2.12486
Ga0072459_113174	histone H3/H4	hmf1	Transcription	Transcription factors	0	no	no	162.073	7.3405	0.380288	1206.93	10.2371	0.164262	7.44683
Ga0072459_11692	molybdenum-pterin binding domain-containing protein		Transport and binding proteins	Anions	0	no	no	233.988	7.87029	0.775864	1067.74	10.0603	0.334832	4.56325
Ga0072459_112327	PhoU-like protein		Transport and binding proteins	Anions	0	no	no	144.349	7.17341	0.327961	269.675	8.07508	0.0458455	1.86822
Ga0072459_111137	copper ion binding protein		Transport and binding proteins	Cations and iron carrying compounds	0	no	no	83.0665	6.37619	0.239307	294.945	8.2043	0.177354	3.55072
Ga0072459_112366	divalent cation tolerance protein	cutA	Transport and binding proteins	Cations and iron carrying compounds	0	no	no	130.888	7.03219	0.182545	244.359	7.93286	0.10502	1.86694
Ga0072459_111862	Carboxymuconolactone decarboxylase family protein		Unknown function		0	no	no	162.724	7.34628	0.515291	386.871	8.59571	0.202644	2.37747
Ga0072459_119	CBS domain protein		Unknown function		0	no	no	341.457	8.41556	0.183524	1756.63	10.7786	0.0882104	5.14452
Ga0072459_1110	CBS domain protein		Unknown function		0	no	no	510.382	8.99544	0.0776112	1510.13	10.5605	0.092342	2.95882
Ga0072459_112452	CxxC-x17-CxxC domain protein		Unknown function		0	no	no	540.562	9.07832	0.762018	1718.19	10.7467	0.272909	3.17853
Ga0072459_112448	CxxC-x17-CxxC domain-containing protein		Unknown function		0	no	no	58.9988	5.88261	0.619071	156.141	7.2867	0.229111	2.64651
Ga0072459_111399	DUF1699 domain protein		Unknown function		0	no	no	1479.05	10.5305	0.671748	4263.83	12.0579	0.0202652	2.88282
Ga0072459_11686	Membrane associated protein		Unknown function		0	PS51257	yes	165.577	7.37136	0.250632	828.345	9.69409	0.165833	5.00278
Ga0072459_111292	Membrane protein		Unknown function		0	PS51257	yes	467.418	8.86857	0.0947875	915.313	9.83812	0.0808241	1.95823
Ga0072459_112081	Pentapeptide repeat-like		Unknown function		0	no	no	56.1598	5.81146	0.0187612	172.982	7.43447	0.0830576	3.08017
Ga0072459_111908	Protein of unknown function (DUF2551)		Unknown function		0	no	no	178.318	7.47831	0.41271	1175.08	10.1985	0.229799	6.58978
Ga0072459_11621	Protein of unknown function DUF1699		Unknown function		0	no	no	439.236	8.77885	0.401598	874.369	9.7721	0.292577	1.99066
Ga0072459_113249	Protein of unknown function DUF1699		Unknown function		0	no	no	782.709	9.61233	0.506952	1598.36	10.6424	0.0477077	2.04208
Ga0072459_111512	Protein of unknown function DUF4177		Unknown function		0	no	no	81.094	6.34152	0.253416	147.056	7.20022	0.221891	1.8134
Ga0072459_112562	Trm112p-like		Unknown function		0	no	no	124.696	6.96227	0.501503	450.45	8.81522	0.162477	3.6124
Ga0072459_11118	Uncharacterised conserved protein DUF1894		Unknown function		0	no	no	183.671	7.52098	0.311986	386.345	8.59374	0.160056	2.10346
Ga0072459_1120	Uncharacterised protein family UPF0058		Unknown function		0	no	no	713.708	9.47919	0.47508	2393.65	11.225	0.0186043	3.35383
Ga0072459_113682	Uncharacterized coiled-coil protein, contains DUF342 domain		Unknown function		0	no	no	1420.45	10.4721	0.580459	3201.27	11.6444	0.0287606	2.25369
Ga0072459_113781	Uncharacterized protein, UPF0147 family		Unknown function		0	no	no	748.665	9.54818	0.708644	1887.77	10.8825	0.187377	2.52151
Ga0072459_111635	phosphoglycolate phosphatase	gph	Unknown function	Enzymes of unknown specificity	0	no	no	52.268	5.70786	0.275136	104.891	6.71275	0.126561	2.00679
Ga0072459_111218	small GTP-binding protein domain		Unknown function	General	0	no	no	127.138	6.99025	0.178619	270.135	8.07754	0.0739037	2.12473
Ga0072459_111801	protein phosphatase 1E		Unknown function		0	no	no	40.8307	5.35158	1.33959	301.653	8.23674	0.671236	7.38788
Ga0072459_113386	Pentapeptide repeat-containing protein		Unknown function		0	no	no	44.7385	5.48344	0.671062	283.66	8.14802	0.661067	6.3404
Ga0072459_111279	Protein of unknown function (DUF3795)		Unknown function		0	no	no	59.699	5.89963	0.324988	223.044	7.80118	0.0944871	3.73614
Ga0072459_113690	Uncharacterized protein, UPF0264 family		Unknown function		0	no	no	190.591	7.57433	0.290176	527.736	9.04367	0.191662	2.76895
Ga0072459_112089	Protein of unknown function (DUF2795)		Unknown function		0	no	no	113.319	6.82425	0.248313	299.696	8.22735	0.254344	2.64471
Ga0072459_112967	Protein of unknown function (DUF2551)		Unknown function		0	no	no	181.179	7.50127	0.187592	455.572	8.83154	0.0653161	2.51449
Ga0072459_112023	SpoIIAA-like		Unknown function		0	no	no	71.7882	6.16568	0.0995381	179.426	7.48725	0.0822207	2.49938
Ga0072459_11935	Uncharacterized conserved protein, DUF169 family		Unknown function		0	no	no	116.837	6.86835	0.208817	289.965	8.17974	0.14374	2.4818
Ga0072459_112541	Glyoxylase, beta-lactamase superfamily II		Unknown function		0	no	no	72.0455	6.17084	0.0800243	177.242	7.46958	0.142395	2.46014
Ga0072459_112214	HD domain-containing protein		Unknown function		0	no	no	125.195	6.96803	0.294913	291.933	8.18949	0.164059	2.33184
Ga0072459_11514	Predicted class III extradiol dioxygenase, MEMO1 family		Unknown function		0	no	no	148.305	7.21242	0.208946	336.668	8.39518	0.15506	2.27011
Ga0072459_111320	Ga0072459_111320		Unknown function		0	no	no	189.465	7.56579	0.0724467	415.208	8.69769	0.0233968	2.19148
Ga0072459_112717	Protein of unknown function (DUF1622)		Unknown function		0	no	no	126.877	6.98728	0.149507	267.484	8.06331	0.194097	2.10822
Ga0072459_112945	DUF359 domain protein		Unknown function		0	no	no	484.483	8.9203	0.0568271	982.774	9.94072	0.108331	2.0285
Ga0072459_111583	Uncharacterized protein, UPF0212 family		Unknown function		0	no	no	272.733	8.09135	0.259391	515.902	9.01095	0.130147	1.8916
Ga0072459_111614	CxxC-x17-CxxC domain-containing protein		Unknown function		0	no	no	730.696	9.51313	0.95318	1378.46	10.4288	0.0942049	1.8865
Ga0072459_111587	Uncharacterized conserved protein, DUF1330 family		Unknown function		0	no	no	175.117	7.45217	0.298007	320.373	8.32361	0.103055	1.82948
Ga0072459_111832	Protein of unknown function (DUF2971)		Unknown function		0	no	no	56.8942	5.83021	0.292236	103.924	6.69939	0.0865255	1.82663
